# Supplementary material for: Spatial characterization and stratification of colorectal adenomas by deep visual proteomics
Source: iScience. 2024 Jul 31;27(9):110620. doi: 10.1016/j.isci.2024.110620 (PMC11381895; doi:10.1016/j.isci.2024.110620)
Supplement: Data S1. Significantly enriched proteins from pairwise proteomic comparisons and ANOVA, related to Figure 4 [file mmc2.xlsx]

## Sheet: Documentation
Excel sheet	Sample type	Shown	Figure
9CRAstudy_Volcano_CvsNMN	DVP samples of CDX2++ cells across patients C1, C2, C3, HDA1, HDA2, HDA3, NMN1, NMN2, NMN3	Sheet shows all proteins, and proteins enriched in C and NMN.	Figure 4
9CRAstudy_Volcano_CvsHDA	DVP samples of CDX2++ cells across patients C1, C2, C3, HDA1, HDA2, HDA3, NMN1, NMN2, NMN3	Sheet shows all proteins, and proteins enriched in C and HDA.	Supplementary 4
9CRAstudy_Volcano_HDAvsNMN	DVP samples of CDX2++ cells across patients C1, C2, C3, HDA1, HDA2, HDA3, NMN1, NMN2, NMN3	Sheet shows all proteins, and proteins enriched in HDA and NMN.	Supplementary 4
9CRAstudy_ANOVA	DVP samples of CDX2++ cells across patients C1, C2, C3, HDA1, HDA2, HDA3, NMN1, NMN2, NMN3	ANOVA significant protein per cluster.	Figure 4

## Sheet: 9CRAstudy_Volcano_CvsNMN
All detected proteins			Enriched in group C (Cancer)		Enriched in group NMN (non-metachronous neoplasm)
Genes	Proteins		Genes	Proteins	Genes	Proteins
HDLBP	A0A024R4E5		GBF1	Q92538-3	TCP1	P17987
EHD1	A0A024R571		CARMIL1	Q5VZK9	CCT7	Q99832
CES2	A0A024R6X1		ASPSCR1	Q9BZE9-2	SND1	Q7KZF4
ELOA	A0A024RAC6		UGGT1	Q9NYU2	PABPC1	P11940
MISP3	A0A044PY82		DNPEP	E7ETB3	CS	O75390
IGKV3-7	A0A075B6H7		BROX	Q5VW32	GART	P22102
IGKV2-28	A0A075B6P5		SCFD1	Q8WVM8	RPL10A	P62906
PDE4DIP	A0A075B749		GRHPR	Q9UBQ7	PREP	P48147
IGHV3OR15-7	A0A075B7D8		ATL3	Q6DD88	GTF2I	P78347-2
DCAF13	A0A087WT20		RAD23A	P54725-3	GSTO1	P78417
CCDC129	A0A087WUB1		CYB5R3	P00387-2	POLR1C	O15160
SYNJ2BP-COX16	A0A087WUM0		RBM5	P52756	RAN	P62826
EIF5B	A0A087WUT6		FAF2	Q96CS3	RPS18	P62269
SPTBN1	A0A087WUZ3		DHRS7	Q9Y394-2	YWHAG	P61981
	A0A087WV05		TJP1	Q07157	RPL8	P62917
CYFIP1	A0A087WVZ5		COPG1	Q9Y678	ABCD3	P28288
POLD2	A0A087WWF6		ARCN1	B0YIW6	TPM4	P67936
TRAPPC3	A0A087WWM0		TNKS1BP1	Q9C0C2	SNU13	B1AHD1
MUC1	A0A087WWM1		ISOC1	Q96CN7	RPL26	P61254
TPM3	A0A087WWU8		DCPS	Q96C86	RPS3	P23396
BCL2L13	A0A087WX97		CDC42EP5	Q6NZY7	RPL22	K7ERI7
RAB44	A0A087WXI0		PEF1	Q9UBV8	RPL35A	P18077
VPS11	A0A087WXL6		PIGK	Q92643	PAICS	P22234-2
INTS11	A0A087WXT8		MPG	P29372-2	IPO4	Q8TEX9-2
STOML2	A0A087WYB4		PSMD5	Q16401	INTS11	A0A087WXT8
RAVER1	A0A087WZ13		NAGA	P17050	IDH2	P48735
	A0A087WZ62		INSR	P06213-2	MCM7	P33993
PYCR2	A0A087WZR9		STX5	Q13190	RPS12	P25398
PPIP5K2	A0A087WZV0		ELOC	Q15369	EIF4A2	Q14240-2
SLC4A1AP	A0A087X0M4		HSD17B11	Q8NBQ5	RPS3A	P61247
NOL4L	A0A087X0N3		LMNA	P02545	RPS20	P60866
ATXN3	A0A087X1A8		MEF2D	Q14814	HSPA8	E9PN89
ARFIP2	A0A087X1E4		PPP3CC	P48454-2	POLE2	P56282-3
SELENOF	A0A087X1G7		TJP3	O95049	TRMT10C	Q7L0Y3
EPPK1	A0A087X1U6		NCEH1	Q6PIU2	RPL6	Q02878
DOCK1	A0A096LNH6		MSI2	Q96DH6	RPS14	P62263
	A0A096LPI6		RAB6C	Q53S08	TPI1	P60174-1
POLR2E	A0A0A0MQR7		HTATSF1	O43719	RPL31	P62899
RBM10	A0A0A0MR66		CANT1	Q8WVQ1-3	RPL19	P84098
SNX6	A0A0A0MRI2		SLC39A11	J3QLB2	RPL34	P49207
IGKV3D-11	A0A0A0MRZ8		MLPH	Q9BV36-3	APOOL	Q6UXV4
EPB41L3	A0A0A0MSA4			H3BN98	SNX3	O60493
FHL2	A0A0A0MSG2		MIA3	Q5JRA6	RPL13	P26373
EXOC5	A0A0A0MSI8		TRAFD1	O14545	RPS10	P46783
RNF213	A0A0A0MTC1		GIPC1	O14908	RPL12	P30050
DBI	A0A0A0MTI5		TAP1	Q03518	MCM6	Q14566
RPS6KA4	A0A0A6YYC0		PPP1R12C	Q9BZL4	CSTB	P04080
PPAN-P2RY11	A0A0B4J1V8		ERGIC1	Q969X5-2	MCM3	P25205
HELLS	A0A0B4J1V9		NANS	Q9NR45	PSMA7	O14818
C11orf98	A0A0B4J220		WNK2	Q9Y3S1-4	QTRT1	Q9BXR0
LYZ	A0A0B4J259		KRT17	F5GWP8	NIT2	Q9NQR4
	A0A0B4J269		PPP5C	P53041	YBX1	P67809
RPS15	A0A0B4J2B4		TIMM22	Q9Y584	GTF2F1	P35269
IGHV3OR16-9	A0A0B4J2B5		PDLIM2	Q96JY6-5	AGPAT5	Q9NUQ2
TPT1	A0A0B4J2C3		LRCH4	O75427	CHCHD2	Q9Y6H1
CYP51A1	A0A0C4DFL7		ARMCX3	Q9UH62	MAP4K4	O95819-6
GSTZ1	A0A0C4DFM0		PHF8	Q9UPP1-2	RPL23A	A8MUS3
ZNF574	A0A0C4DFM2		BTD	P43251-2	SUN1	O94901-9
MGLL	A0A0C4DFN3		MECR	Q9BV79	RPS15A	P62244
DDX46	A0A0C4DG89		U2AF1L5	P0DN76	VTA1	Q9NP79
CAST	A0A0C4DGB5		LGALS1	P09382	HIST1H1T	P22492
IGKV1-6	A0A0C4DH72		TOR1AIP2	Q8NFQ8	RPS5	P46782
C6orf203	A0A0D9SEI0		ARHGEF1	Q92888-3	RPL27	P61353
FAM120B	A0A0D9SEJ5		DOCK6	Q96HP0	MRRF	Q96E11
SPTAN1	A0A0D9SGF6		ALDH9A1	P49189	YAP1	P46937-6
PSMB9	A0A0G2JJA7		HINT2	Q9BX68	SMARCC1	Q92922
WDR46	A0A0G2JJL1		MIA2	Q96PC5	EIF4A1	P60842
MUC4	A0A0G2JM16		HSD17B12	Q53GQ0	EPPK1	A0A087X1U6
CYFIP1	A0A0G2JQT1		SEC22B	O75396	RPL4	P36578
MUC2	A0A0G2JR65		SLC4A1	P02730	SYNCRIP	O60506
CRYBG1	A0A0J9YWL0		HMGCL	P35914	MIPEP	Q99797
CELF2	A0A0J9YXJ0		NEK9	Q8TD19	OXSR1	O95747
SH3D19	A0A0U1RQE4		PDXDC1	Q6P996	FASN	P49327
EIF4G3	A0A0U1RQK7		SH3BGRL3	Q9H299	CD9	P21926
GSN	A0A0U1RQL8		SYNJ2BP-COX16	A0A087WUM0	FKBP1A	P62942
MTHFS	A0A0U1RQM3		A2M	P01023	ITPK1	Q13572
TXNRD2	A0A0U1RQX0		GSN	P06396-2	NOP14	P78316
SPATA20	A0A0U1RRL8		RAB4B	P61018-2	DTD1	Q8TEA8
PTBP1	A0A0U1RRM4		GPR89A	B7ZAQ6	RACK1	D6R9L0
NELFB	A0A0X1KG71		MORC2	Q9Y6X9	RPS16	P62249
HLA-DPB1	A0A140T8Z3		MBOAT2	Q6ZWT7	GPAT3	Q53EU6
HLA-B	A0A140T9D4		UBXN4	Q92575	EEF1A2	Q05639
HLA-C	A0A140T9U8		EPN1	Q9Y6I3-1	COQ4	Q9Y3A0-2
DDX39B	A0A140T9X9		MTX3	Q5HYI7	HSD17B4	P51659
EPB41L1	A0A1B0GTW6		RAB3D	O95716	RPS24	P62847-4
	A0A1B0GU03		C9orf64	Q5T6V5	MRPL38	Q96DV4
KIF1BP	A0A1B0GUA3		PDIA3	H7BZJ3	RPL18	Q07020
ASAH1	A0A1B0GUA4		SAR1B	Q9Y6B6	RPLP0	P05388
UNC13B	A0A1B0GUS7		RETREG3	Q86VR2	RABL6	Q3YEC7
CTSD	A0A1B0GVP3		NT5DC3	Q86UY8	PUS7	Q96PZ0
HSD17B12	A0A1B0GVY6		TEP1	Q99973-2	RPS6	P62753
DPY19L1	A0A1B0GW05		BCAS1	O75363	MRPL34	M0R226
ING5	A0A1B0GW41		IGLV3-21	P80748	CCNK	O75909-4
DPYSL2	A0A1C7CYX9		GNE	Q9Y223-2	AHCYL2	Q96HN2-2
	A0A1W2PRB8		CUTA	O60888-3	RPA2	P15927-3
IGHA1	A0A286YEY1		ANXA6	P08133	EIF5A	P63241
RBM47	A0AV96		IGKV1-6	A0A0C4DH72	SFN	P31947
UBA6	A0AVT1		FKBP11	Q9NYL4-2	TXNDC17	Q9BRA2
ESYT2	A0FGR8-2		NUCB2	P80303-2	MRPL43	Q8N983-4
ESYT2	A0FGR8-6		TMEM165	Q9HC07	ZMYM6	O95789
SHTN1	A0MZ66		LRP10	Q7Z4F1	DPH2	Q9BQC3
ILVBL	A1L0T0		FLNA	P21333-2	MRPL12	P52815
SH3PXD2B	A1X283		MECP2	P51608-2	MRPL27	Q9P0M9
NBAS	A2RRP1		MGLL	A0A0C4DFN3	MRPL21	Q7Z2W9
VWA8	A3KMH1		TCEA3	O75764	KBTBD11	O94819
SBNO1	A3KN83-2		EPG5	Q9HCE0	FAM84B	Q96KN1
LOC401307	A4D104		CHID1	Q9BWS9-2	RPS4X	P62701
POTEF	A5A3E0		ATP2A3	Q93084-7	UBE2D3	P61077-3
VPS37C	A5D8V6		ARL6IP4	Q66PJ3	RBBP4	Q09028-3
CNOT1	A5YKK6		NRM	Q8IXM6	SIAE	Q9HAT2
PGP	A6NDG6		ECHDC2	Q86YB7	RIDA	P52758
WBP2	A6NG10		PRMT5	G3V2F5	RPL17	P18621-3
OTOL1	A6NHN0		CALD1	Q05682	RPS9	P46781
FBLL1	A6NHQ2		SEC24D	O94855-2	HSPA8	A8K7Q2
SMCHD1	A6NHR9		CYP2S1	Q96SQ9	LDHA	P00338
UNC119B	A6NIH7		AMBP	P02760	RPS8	P62241
METTL15	A6NJ78		ANXA5	P08758	RBX1	P62877
GPS1	A8K070		LPCAT2	Q7L5N7	MRPL18	Q9H0U6
CLCA1	A8K7I4		ACOT1	Q86TX2	RPS2	P15880
HSPA8	A8K7Q2		UACA	Q9BZF9	ATP1B3	P54709
EIPR1	A8MUM1		VIRMA	Q69YN4	EPPK1	P58107
RPL23A	A8MUS3		VKORC1L1	Q8N0U8	PNO1	Q9NRX1
SNRPGP15	A8MWD9		PXN	P49023-4	UBE2I	P63279
MATR3	A8MXP9		IRS2	Q9Y4H2	MRPL44	Q9H9J2
NUDT19	A8MXV4		MUC5B	Q9HC84	NARS	O43776
ARCN1	B0YIW6		MYADM	C9JZL8	RRP9	O43818
SNU13	B1AHD1		HPCA	P84074	RPS13	P62277
DYNLRB1	B1AKR6		ME1	P48163	RPL35	F2Z388
ARHGEF7	B1ALK7		CDC27	P30260-2	MRPL58	Q14197
GUK1	B1ANH5		STXBP1	P61764	EI24	O14681-3
PITPNB	B3KYB6		CAPNS1	U3KQE2	RPL37A	P61513
SMARCE1	B4DGM3		CCT6B	Q92526-3	RPL11	P62913
SARS2	B4DJM9		RACK1	D6RF23	RPS7	P62081
SEC61A1	B4DR61		ALDH1L1	O75891-3	NAA50	E7EQ69
STK24	B4DR80		DES	P17661	RPS19	P39019
CNN2	B4DUT8		ERAP2	Q6P179	NOB1	Q9ULX3
PCK2	B4DW73		IGFBP2	P18065	ENY2	Q9NPA8-2
HNRNPC	B4DY08		L1TD1	Q5T7N2	PSMB5	P28074
VARS2	B4E0K6		CD99	P14209	MRPL13	Q9BYD1
	B4E1Z4		TAGLN	Q01995	WDR48	Q8TAF3
EPCAM	B5MCA4		MUC1	A0A087WWM1	VWA2	Q5GFL6-2
Pes1	B5MCF9		BOD1L1	Q8NFC6	DHFR	P00374
ACBD5	B7Z2R7		REG4	Q9BYZ8	RPL14	P50914
TPM1	B7Z596		DUS4L	O95620	LARS2	Q15031
GPR89A	B7ZAQ6				CLUH	I3L2B0
SHANK2	B7ZKU9				PUF60	Q9UHX1-6
HNRNPCL3	B7ZW38				MDN1	Q9NU22
VAMP8	B8ZZT4				RPL9	P32969
IGLL5	B9A064				RPS25	P62851
WASH3P	C4AMC7				MRPS28	E5RFH3
VCP	C9IZA5				FAU	E9PR30
SRI	C9J0K6				MRPS34	P82930
IMMT	C9J406				SLC25A6	P12236
AAMP	C9JG97				ME2	P23368
TMEM238	C9JI98				CCDC12	J3KR35
APEH	C9JIF9				NAMPT	P43490
GNB2	C9JIS1				FKBP9	O95302
Lsm8	C9JIZ0				RPA3	P35244
ABHD14A-ACY1	C9JMV9				ATP5H	O75947
RPL24	C9JNW5				RPL32	P62910
TIMMDC1	C9JU35				CYB5A	P00167-2
PCCB	C9JVY9				SOD2	P04179
ACY1	C9JYZ0				TMX3	Q96JJ7
MYADM	C9JZL8				GGH	Q92820
RACK1	D6R9L0				MRPL24	Q96A35
HNRNPAB	D6R9P3				RPLP1	P05386
CSNK1A1	D6REM4				SMURF1	Q9HCE7-2
RNASET2	D6REQ6				TPRKB	Q9Y3C4-2
SEC31A	D6REX3				RPL28	H0YMF4
RACK1	D6RF23				RPL27A	P46776
HNRNPD	D6RF44				RPL24	C9JNW5
GNPDA1	D6RFF8				EMG1	Q92979
RACK1	D6RHH4				RPL15	P61313
CA1	E5RFE7				TUBB1	Q9H4B7
MRPS28	E5RFH3				RPL29	P47914
MRPL15	E5RIZ4				RPL38	P63173
ANXA6	E5RK69				ACOT11	Q8WXI4-2
ITGA2	E7EMF1				MRPL22	Q9NWU5
NAA50	E7EQ69				MRPL17	Q9NRX2
FAM136A	E7EQY1				RPL7A	P62424
CLASP2	E7ERI8				CHERP	Q8IWX8
ZC3H18	E7ERS3				RRM2B	Q7LG56
2007-09-01	E7ES33				CTSB	P07858
PTK2	E7ESA6				PSAP	P07602
NDUFA10	E7ESZ7				RNASET2	D6REQ6
PCM1	E7ETA6				CRYBG1	A0A0J9YWL0
DNPEP	E7ETB3				MARCKS	P29966
MRPL3	E7ETU7				RPL23	P62829
PLOD2	E7ETU9				NOL7	Q9UMY1
CALM1	E7ETZ0				MRPL53	Q96EL3
PCCB	E7EUY3				ARL8A	Q96BM9
MAP4	E7EVA0				RPL13A	P40429
ACTB	E7EVS6				RPL7	P18124
NACA	E9PAV3				ACAA2	P42765
HPCAL1	E9PC71				AMACR	Q9UHK6-5
GOSR1	E9PCW1				MLH1	P40692
SMC4	E9PD53				CNDP2	Q96KP4
TBL2	E9PF19				PBK	Q96KB5-2
NXF1	E9PIN3				ARRB1	P49407
TP53I11	E9PIN5				HAUS3	Q68CZ6
HSPA8	E9PK54				CCDC88C	Q9P219
PSMC3	E9PKD5				TFRC	P02786
UBTF	E9PKP7				AGPAT2	O15120
Clp1	E9PL17				IDH3G	P51553
NEDD8-MDP1	E9PL57				TMEM45B	Q96B21
LMO7	E9PMP7				LRP1	Q07954
SELENOS	E9PN30				S100A4	P26447
ARFGAP2	E9PN48				YIF1B	Q5BJH7-2
RNASEH2C	E9PN81				CEP164	Q9UPV0
HSPA8	E9PN89				DUOX2	Q9NRD8
SF3B2	E9PPJ0				PLBD1	Q6P4A8
SCYL1	E9PPN3				IGHV3OR15-7	A0A075B7D8
RAE1	E9PQ57				PARL	Q9H300
FAU	E9PR30				IGHG2	P01859
EEF1D	E9PRY8				DPEP1	P16444
CADPS	F1T0E5				CKB	P12277
TRMT2A	F2Z2W7				FAM120B	A0A0D9SEJ5
RPL35	F2Z388				PIKFYVE	Q9Y2I7
KRT17	F5GWP8				PM20D2	Q8IYS1
NDUFS7	F5GXJ1				CDCA8	Q53HL2
RAP1B	F5GZG1				CLCA1	A8K7I4
GPHN	F5H039				OTOL1	A6NHN0
MAGOHB	F5H124				LRIG1	Q96JA1-2
PUS1	F5H1S9				LCN2	P80188
UBC	F5H265				PAK6	Q9NQU5-2
CELF1	F5H4Y5				DMBT1	Q9UGM3-3
TUBA1C	F5H5D3				RAB26	Q9ULW5
TLE3	F5H7D6				FABP1	P07148
XRCC1	F5H8D7
SLC25A10	F6RGN5
GLOD4	F6TLX2
ERI3	F6UGJ8
KRT8	F8VP67
POC1B-GALNT4	F8VUJ3
CD63	F8VV56
COPZ1	F8VVA7
FGD4	F8VWL3
COPZ1	F8VYK5
SARNP	F8VZQ9
PCBP2	F8VZX2
	F8W031
RPL10	F8W7C6
DDX31	F8WAJ0
CALM2	F8WBR5
NUP35	F8WCF5
LMO7	F8WD26
LUC7L2	F8WEU3
GSDMD	G3V1A6
HBA2	G3V1N2
PRMT5	G3V2F5
ACYP1	G3V2U7
ATP5J2-PTCD1	G3V325
SERPINA3	G3V3A0
GNPNAT1	G3V4W4
PSMA6	G3V5Z7
USP11	G5E9A6
MRPS22	G5E9V5
SMC1A	G8JLG1
NELFA	H0Y3X6
PSMD4	H0Y3Y9
DDX39B	H0Y400
POR	H0Y4R2
	H0Y626
RAP1GDS1	H0Y8M2
DNPH1	H0Y8X4
	H0YC42
TOR1AIP1	H0YD16
GATD1	H0YF25
C8orf82	H0YF29
	H0YHG0
NAP1L1	H0YIV4
	H0YIV9
DUT	H0YKI0
B2M	H0YLF3
PCK2	H0YM31
RPL28	H0YMF4
DUT	H0YNW5
RNPS1	H3BMS0
	H3BN98
MACF1	H3BPE1
RNPS1	H3BPG5
NME3	H3BPR2
DDX19B	H3BQK0
GFER	H3BRW3
PPP6R3	H7BXH2
	H7BYZ3
PDIA3	H7BZJ3
PCYT1A	H7BZN1
D2HGDH	H7C0N1
EBNA1BP2	H7C2Q8
FARP2	H7C3M7
MRPS22	H7C5H3
MRPS28	H7C5V3
ACTN1	H9KV75
PAM16	I3L0X9
HMOX2	I3L1F5
CLUH	I3L2B0
GEMIN4	I3L2C7
TOM1L1	I3L3T4
CHMP6	I3L4A1
ACTG1	I3L4N8
NUP88	J3KMX1
CYB5B	J3KNF8
SEC16A	J3KNL6
DDX41	J3KNN5
RBM7	J3KPD3
OLA1	J3KQ32
APOL2	J3KQL8
	J3KR12
CCDC12	J3KR35
ARHGDIA	J3KRE2
FLII	J3KS54
NUP85	J3KSH3
EIF4A1	J3KTN0
SLC39A11	J3QLB2
MRPS7	J3QLS3
SAP30BP	J3QQJ0
MYL12A	J3QRS3
YES1	J3QRU1
TMCO1	J9JIE6
LONP1	K7EJE8
CDC37	K7EL68
PLIN3	K7EL96
Lsm12	K7ELG9
CAPNS1	K7ELJ7
PRKCSH	K7ELL7
STX10	K7ELY2
ACTG1	K7EM38
KRT19	K7EMS3
RBM42	K7EP90
AP1M2	K7EPR4
RPL22	K7ERI7
PSME3	K9J957
COPE	M0QXB4
BCAT2	M0QZ10
HNRNPM	M0QZM1
MRPL34	M0R226
	M0R2C6
SUGP2	M0R2Z9
PNKP	M0R3C8
DNASE2	O00115-2
AGPS	O00116
KIF2A	O00139-2
DDX39A	O00148
PDLIM1	O00151
ACOT7	O00154
MYO1C	O00159
SNAP23	O00161
HAX1	O00165-2
AIP	O00170
CCL24	O00175
GTPBP1	O00178
LGALS9	O00182-6
STXBP3	O00186
ARVCF	O00192
AP3B1	O00203
LGALS8	O00214-2
NDUFS8	O00217
PSMD11	O00231
PSMD12	O00232
PSMD9	O00233
PGRMC1	O00264
SUPT5H	O00267
TAF4	O00268
DFFA	O00273
LEFTY2	O00292
CLIC1	O00299
EIF3F	O00303
PDHX	O00330-3
QSOX1	O00391
WASL	O00401
IPO5	O00410
IGF2BP3	O00425
DNM1L	O00429-6
RTCA	O00442-2
PIK3C2A	O00443
GOLIM4	O00461
NDUFA4	O00483
PSMD14	O00487
BIN1	O00499-3
KPNA3	O00505
LAD1	O00515
VWA5A	O00534
SDCBP	O00560
SDCBP	O00560-2
PITPNM1	O00562
MPHOSPH10	O00566
NOP56	O00567
DDX3X	O00571
KPNA4	O00629
PIK3C2B	O00750
MAN2B1	O00754-2
PDXK	O00764
ARID1A	O14497
NEMP1	O14524-2
TRAFD1	O14545
COX7A2L	O14548
CIT	O14578
EIF1AY	O14602
AP3D1	O14617-5
CCS	O14618
ABLIM1	O14639-6
CHD2	O14647
TOR1A	O14656
TOR1B	O14657
ADAM10	O14672
EI24	O14681-3
IMPA2	O14732-2
ACOT8	O14734
CDIPT	O14735-3
PDCD5	O14737
PRMT5	O14744-2
SLC9A3R1	O14745
TCERG1	O14776-2
TNPO2	O14787-2
APOL1	O14791-2
POLR3A	O14802
PSMA7	O14818
PSMA7	O14818-2
SCAMP3	O14828
OPLAH	O14841
BCKDK	O14874
MGST3	O14880
IRF6	O14896
TAX1BP3	O14907
GIPC1	O14908
HAT1	O14929
CASK	O14936
UQCRQ	O14949
HGS	O14964
PPP1R12A	O14974
SLC27A2	O14975
GAK	O14976
HNRNPDL	O14979
XPO1	O14980
SPTBN2	O15020
PLXNB2	O15031
U2SURP	O15042-2
SETD1A	O15047
PFAS	O15067
ANKRD28	O15084
Lsm1	O15116
AGPAT2	O15120
SCAMP1	O15126
SCAMP2	O15127
ARPC1B	O15143
ARPC2	O15144
ARPC3	O15145
POLR1C	O15160
AXIN1	O15169-2
PGRMC2	O15173-2
VILL	O15195-2
SMAD9	O15198-2
PFDN6	O15212
NKRF	O15226-2
ZNF185	O15231-6
ACOX3	O15254
SURF4	O15260
MAPK13	O15264
SPTLC1	O15269
SPTLC2	O15270
OGT	O15294
PMM2	O15305
TM9SF1	O15321-2
INPP4B	O15327
HMGB3	O15347
PPM1G	O15355
INPPL1	O15357
EIF3D	O15371-3
EIF3H	O15372
HDAC3	O15379
IPO8	O15397
STX7	O15400-2
ABCC3	O15438-4
CD3EAP	O15446-2
CAPN5	O15484
YKT6	O15498
ARPC5	O15511
PDPK1	O15530
TAPBP	O15533-3
CLDN3	O15551
DHX15	O43143
RNMT	O43148-2
ZZEF1	O43149
ASAP2	O43150
TTI1	O43156
RRP8	O43159
PRPF4	O43172
PHGDH	O43175
NDUFS4	O43181
DYNC1LI2	O43237
PSMD3	O43242
PAPSS1	O43252
ZW10	O43264
SPINT1	O43278
B4GALT5	O43286
SART1	O43290
SPINT2	O43291
GPAA1	O43292
EEF1E1	O43324
HNRNPR	O43390
PRPF3	O43395
TXNL1	O43396
TPD52L2	O43399-5
EMC8	O43402
PPIH	O43447
HTRA2	O43464-3
KLF4	O43474-1
AKR7A2	O43488
EPB41L2	O43491-4
TGOLN2	O43493-2
ATP8B1	O43520
CA12	O43570-2
DENR	O43583
XPOT	O43592
TIMM44	O43615
CHMP2A	O43633
NCK2	O43639
PLRG1	O43660
PRC1	O43663-4
ZNF207	O43670-4
NDUFB5	O43674-2
NDUFB3	O43676
NDUFA2	O43678
ASNA1	O43681
BUB3	O43684-2
SULT1B1	O43704
ACTN4	O43707
HTATSF1	O43719
AP1G1	O43747-2
STX6	O43752
SYNGR2	O43760-2
ENSA	O43768-3
NARS	O43776
MYO1B	O43795-2
NUDT21	O43809
LANCL1	O43813
STRN	O43815
RRP9	O43818
SCO2	O43819
AKAP8	O43823
GTPBP6	O43824
IDH3B	O43837
NRDC	O43847-2
CALU	O43852-3
AHCYL1	O43865
KIF1C	O43896
PEX1	O43933
RAD21	O60216
AKR1B10	O60218
TIMM8A	O60220
DHX16	O60231
SSSCA1	O60232
PRPSAP2	O60256
SMARCA5	O60264
SPAG9	O60271
SPAG9	O60271-2
KIF5C	O60282
URB1	O60287
KIAA0556	O60303
AQR	O60306
OPA1	O60313-2
KDM1A	O60341-2
TBC1D4	O60343
NME2P1	O60361
PPL	O60437
LY75	O60449
ACSL4	O60488-2
SNX3	O60493
MGEA5	O60502
SYNCRIP	O60506
SYNCRIP	O60506-3
CDC40	O60508
B4GALT4	O60513
NEMF	O60524-5
GMDS	O60547
PLOD3	O60568
DIAPH1	O60610
EXOC3	O60645-2
PLIN3	O60664
PLIN3	O60664-2
KPNA6	O60684
UGDH	O60701
CTNND1	O60716-2
SNX2	O60749
DPM1	O60762
USO1	O60763-2
MRPS14	O60783
TOM1	O60784
HIST1H2BK	O60814
PFKFB2	O60825-2
CCDC22	O60826
DKC1	O60832
EDF1	O60869-2
DIAPH2	O60879-2
DNAJA2	O60884
BRD4	O60885
CUTA	O60888-3
PFDN1	O60925
PPP1R11	O60927
NBN	O60934
ABCB7	O75027-2
WDR1	O75083
ATP9A	O75110
ROCK2	O75116
CPNE3	O75131
HIP1R	O75146
RNF40	O75150
ZC3H11A	O75152
CLUH	O75153
DNAJC13	O75165
CNOT3	O75175
ANKRD17	O75179-2
XYLB	O75191
COQ9	O75208
GGCT	O75223
NDUFS2	O75306
ZPR1	O75312
NIPSNAP2	O75323
CILP	O75339
PDCD6	O75340
TBCA	O75347
ATP6V1G1	O75348
VPS4B	O75351
ENTPD5	O75356
BCAS1	O75363
H2AFY	O75367-3
SH3BGRL	O75368
FLNB	O75369-8
NCOR1	O75376
CS	O75390
SPAG7	O75391
SEC22B	O75396
PRPF40A	O75400-3
TACC1	O75410-3
LRCH4	O75427
MTX2	O75431
VPS26A	O75436
PMPCB	O75439
ERLIN1	O75477
GPC4	O75487
NDUFS3	O75489
SRSF10	O75494-3
HSBP1	O75506
ECI2	O75521
BANF1	O75531
SF3B1	O75533
CSDE1	O75534-2
PRKRA	O75569
NPM3	O75607
LYPLA1	O75608-2
ERAL1	O75616
SNRNP200	O75643
TIPRL	O75663
SURF6	O75683
PPM1B	O75688
UTP20	O75691
NUP155	O75694
RP2	O75695
SLC25A12	O75746
TCEA3	O75764
POP7	O75817
EIF3G	O75821
EIF3J	O75822
PSMD10	O75832
AP1G2	O75843
ZMPSTE24	O75844
IDH1	O75874
GATB	O75879
SCO1	O75880
STAM2	O75886
ALDH1L1	O75891-3
DGAT1	O75907
CCNK	O75909-4
DHRS3	O75911
ARL6IP5	O75915
BCAS2	O75934
DCTN3	O75935-3
DNAJC8	O75937
SMNDC1	O75940
ATP5H	O75947
FLOT1	O75955
ATP5L	O75964
CPD	O75976
GLRX3	O76003
RSL1D1	O76021
WFS1	O76024
CLPX	O76031
NEBL	O76041-2
SEC14L2	O76054-5
SRP72	O76094
SRP72	O76094-2
DDAH1	O94760
URI1	O94763-2
MTA2	O94776
KBTBD11	O94819
TOMM70	O94826
MYO1D	O94832
MICAL2	O94851-3
SEC24D	O94855-2
UFL1	O94874
TMEM63A	O94886
FARP2	O94887
UBXN7	O94888
SUN1	O94901-9
PLPBP	O94903
ERLIN2	O94905
PRPF6	O94906
FRYL	O94915
ENDOD1	O94919
GLS	O94925
GLS	O94925-3
USP19	O94966-5
AP2A2	O94973
HEXIM1	O94992
TJP3	O95049
YIF1A	O95070
UBR5	O95071-2
SCAF4	O95104
NDUFB6	O95139
MFN2	O95140
AKR7A3	O95154
UBE4B	O95155-4
ZFPL1	O95159
ELP1	O95163
NDUFA3	O95167
NDUFB4	O95168-2
NDUFB8	O95169-3
LETM1	O95202
ZRANB2	O95218-2
SNX4	O95219
LUC7L3	O95232
ATE1	O95260-2
VAPB	O95292
RASAL1	O95294-4
SNAPIN	O95295
FKBP9	O95302
PGLS	O95336
PAPSS2	O95340-2
SMC2	O95347
TACC2	O95359-3
FARS2	O95363
LYPLA2	O95372
IPO7	O95373
PGM3	O95394-4
MOCS3	O95396
CD2BP2	O95400
SVIL	O95425-4
AHSA1	O95433
PARN	O95453-2
PSMG1	O95456-2
SGPL1	O95470
NSA2	O95478
H6PD	O95479
SEC24A	O95486
SEC24B	O95487-2
TDP2	O95551-2
ETHE1	O95571
ACSL3	O95573
POLR1A	O95602
DUS4L	O95620
STAMBP	O95630
CPSF4	O95639
ASMTL	O95671
CDS2	O95674
KRT75	O95678
RAB3D	O95716
SNAP29	O95721
OXSR1	O95747
PTBP3	O95758-6
Lsm8	O95777
AP2A1	O95782-2
ZMYM6	O95789
STAU1	O95793
BAG2	O95816
MAP4K4	O95819-6
MLYCD	O95822
AIFM1	O95831
EML2	O95834-3
TSPAN15	O95858
BPNT1	O95861
DDAH2	O95865
ABHD16A	O95870
TXNDC12	O95881
AGR2	O95994
NDUFB10	O96000
CLPTM1	O96005
TOMM40	O96008
PEX11B	O96011-2
PAK4	O96013-4
ACTL6A	O96019
MT-CYB	P00156
CYB5A	P00167-2
LDHA	P00338
ALDH1A1	P00352
GLUD1	P00367
DHFR	P00374
CYB5R3	P00387-2
GSR	P00390-3
MT-CO2	P00403
SOD1	P00441
CP	P00450
PNP	P00491
HPRT1	P00492
GOT2	P00505
EGFR	P00533
Pgk1	P00558
AK1	P00568
HP	P00738
MT-ATP6	P00846
CA2	P00918
ASS1	P00966
SERPINC1	P01008
SERPINA1	P01009
SERPINA3	P01011
A2M	P01023
C3	P01024
TIMP1	P01033
CST3	P01034
KNG1	P01042-2
NRAS	P01111
KRAS	P01116
KRAS	P01116-2
JCHAIN	P01591
IGKV1-5	P01602
IGKV3-20	P01619
IGLV1-47	P01700
PIGR	P01833
IGKC	P01834
IGHG1	P01857
IGHG2	P01859
IGHM	P01871
IGHA2	P01877
HLA-A	P01891
HLA-DRA	P01903
HBD	P02042
COL1A1	P02452
COL3A1	P02461
KRT14	P02533
KRT6A	P02538
LMNA	P02545
APOA1	P02647
APOE	P02649
FGA	P02671
FGB	P02675
FGG	P02679
SLC4A1	P02730
C1QB	P02746
C1QC	P02747
LRG1	P02750
FN1	P02751
AMBP	P02760
ORM1	P02763
TTR	P02766
ALB	P02768
TFRC	P02786
TF	P02787
HPX	P02790
FTL	P02792
MT-ND5	P03915
VTN	P04004
CAT	P04040
GBA	P04062
FUCA1	P04066
ALDOA	P04075
CSTB	P04080
ANXA1	P04083
SOD2	P04179
OAT	P04181
HRG	P04196
A1BG	P04217-2
CD74	P04233-2
KRT1	P04264
GAPDH	P04406-2
ASL	P04424-2
HLA-A	P04439
ERBB2	P04626-4
HSPB1	P04792
RPN1	P04843
RPN2	P04844-2
GNAI2	P04899-2
HIST1H2AB	P04908
ATP1A1	P05023-4
ATP1B1	P05026
APP	P05067
ALDH2	P05091
HMGN1	P05114
SLC25A5	P05141
SERPING1	P05155-2
MPO	P05164-3
PCCA	P05165
EIF2S1	P05198
RPLP1	P05386
RPLP2	P05387
RPLP0	P05388
SSB	P05455
HLA-A	P05534
ITGB1	P05556
KRT18	P05783
KRT8	P05787
MYL1	P05976-2
UROD	P06132
INSR	P06213-2
GSN	P06396-2
RB1	P06400
PTMA	P06454-2
CDK1	P06493
ATP5B	P06576
S100A6	P06703
APOA4	P06727
EIF4E	P06730-2
CEACAM5	P06731
ENO1	P06733
PYGL	P06737
GPI	P06744
GPI	P06744-2
NPM1	P06748-2
TPM3	P06753
ITGAV	P06756-2
HEXA	P06865
EPHX1	P07099
DBI	P07108-6
FABP1	P07148
LDHB	P07195
CENPB	P07199
GPX1	P07203
Pgk2	P07205
P4HB	P07237
H1F0	P07305
ANXA2	P07355
CAPN1	P07384
TUBB	P07437
PSAP	P07602
HEXB	P07686
PFN1	P07737
APRT	P07741
EPRS	P07814
CTSB	P07858
HSP90AA1	P07900-2
GALT	P07902
GALT	P07902-2
LAMB1	P07942
LYN	P07948-2
TPM2	P07951-3
FH	P07954-2
SP1	P08047-3
COL1A2	P08123
ANXA6	P08133
SLC3A2	P08195
GUSB	P08236-2
PFKM	P08237
HSP90AB1	P08238
SRPRA	P08240
ASNS	P08243
SOD3	P08294
CTSG	P08311
HMBS	P08397
PDHA1	P08559-2
COL4A2	P08572
CYC1	P08574
SNRPB2	P08579
MET	P08581
CFH	P08603
SNRNP70	P08621-2
VIM	P08670
RPS17	P08708
KRT19	P08727
KRT7	P08729
GNAI3	P08754
ANXA5	P08758
RPSA	P08865
SNRPA	P09012
ENO2	P09104
ACAA1	P09110
GSTP1	P09211
VIL1	P09327
LGALS1	P09382
QDPR	P09417
HMGB1	P09429
FBP1	P09467
TPM1	P09493-10
CLTA	P09496-2
CLTB	P09497-2
ANXA4	P09525
CNP	P09543-2
DLD	P09622
HNRNPA1	P09651
SNRPA1	P09661
TACSTD2	P09758
PARP1	P09874
LTA4H	P09960
ALDOC	P09972
C4B	P0C0L5
H2AFZ	P0C0S5
ACSM4	P0C7M7
CHTF8	P0CG12
DHRS4L1	P0CG22
POTEI	P0CG38
POTEJ	P0CG39
SULT1A3	P0DMM9-3
HSPA1A	P0DMV8
U2AF1L5	P0DN76
IGLC2	P0DOY2
POLR1D	P0DPB6
FDX1	P10109
RAP2A	P10114
TROVE2	P10155-3
GAA	P10253
RRAS	P10301
HIST1H1E	P10412
DLAT	P10515
PTPRF	P10586
TXN	P10599
COX5B	P10606
CTSA	P10619-2
MGST1	P10620
PRKAR1A	P10644
ESD	P10768
HSPD1	P10809
CLU	P10909-2
HSPA5	P11021
LAMC1	P11047
SLC2A1	P11166
EPB41	P11171
UMPS	P11172
PDHB	P11177-2
DBT	P11182
ITGAM	P11215-2
PYGB	P11216
PYGM	P11217
RALA	P11233
RALB	P11234-3
BCR	P11274
LAMP1	P11279
ACADM	P11310-2
Top1	P11387
TOP2A	P11388-4
G6PD	P11413-2
UBL4A	P11441
MTHFD1	P11586
IGF2R	P11717
ADH5	P11766
PRPS2	P11908-2
PABPC1	P11940
PCNA	P12004
HARS	P12081-4
FABP2	P12104
COL6A1	P12109
COL6A2	P12110
COL6A3	P12111-4
SLC25A4	P12235
SLC25A6	P12236
IMPDH2	P12268
TPR	P12270
CKB	P12277
FCGR2A	P12318-2
ANXA3	P12429
CKMT1A	P12532
BCKDHA	P12694
ACTN1	P12814
MYL4	P12829
CDH1	P12830
SRC	P12931-2
PEPD	P12955
XRCC6	P12956
XRCC5	P13010
UNG	P13051
COX4I1	P13073
LAMP2	P13473
RNH1	P13489
EEF2	P13639
KRT10	P13645
KRT13	P13646
KRT5	P13647
PDIA4	P13667
P4HA1	P13674
CEACAM1	P13688
ALAD	P13716
HLA-E	P13747
HLA-DRB1	P13760
LCP1	P13796
PLS3	P13797
ETFA	P13804
GYS1	P13807
PRKAR2A	P13861
GTF2F2	P13984
MTHFD2	P13995
MIF	P14174
CD99	P14209
FDPS	P14324-2
TRIM27	P14373
COX7A2	P14406
NID1	P14543
AKR1A1	P14550
PKM	P14618
PKM	P14618-2
HSP90B1	P14625
MYL6B	P14649
SNRPB	P14678-2
IDE	P14735
POU2F1	P14859-5
HNRNPL	P14866
DARS	P14868
JUP	P14923
UQCRB	P14927
GLUL	P15104
GSPT1	P15170-2
ARSA	P15289-2
EZR	P15311
UCHL3	P15374
CD46	P15529-2
NME1	P15531-2
NQO1	P15559-2
GNS	P15586
PHKG2	P15735-2
RPS2	P15880
DSP	P15924
RPA2	P15927-3
CD44	P16070-3
ITGB4	P16144
CBR1	P16152
ACADS	P16219
CREB1	P16220
GLB1	P16278
NCK1	P16333
HIST1H1B	P16401
HIST1H1D	P16402
HIST1H1C	P16403
POR	P16435
DPEP1	P16444
ATP2A2	P16615-2
FAH	P16930-2
STMN1	P16949
YBX3	P16989
NAGA	P17050
HSPA6	P17066
HMGA1	P17096-3
TMEM11	P17152
GOT1	P17174
PRKCA	P17252
ITGA2	P17301
PRKACA	P17612
CAPN2	P17655
DES	P17661
PTPN2	P17706-2
CTPS1	P17812
DDX5	P17844
PFKL	P17858-2
LGALS3	P17931
TCP1	P17987
PTPN1	P18031
IGFBP2	P18065
RPL35A	P18077
ITGB5	P18084
ARF4	P18085
RPL7	P18124
VCL	P18206-2
GPX2	P18283
PTPRA	P18433-2
NAT1	P18440
SON	P18583-5
NELFE	P18615
RPL17	P18621-3
PGAM1	P18669
RCC1	P18754-2
SDC1	P18827
LIG1	P18858-3
ATP5J	P18859-2
KRT15	P19012
TSPAN8	P19075
NCL	P19338
HK1	P19367-2
POLR2C	P19387
NDUFV2	P19404
TRIM21	P19474
EIF2AK2	P19525
SRM	P19623
SLC9A1	P19634
CSNK2A2	P19784
AOC1	P19801-2
ITIH2	P19823
NFKB1	P19838-2
TYMP	P19971
ATP2B1	P20020-4
EIF2S2	P20042
ANXA7	P20073-2
BTF3	P20290-2
RAB4A	P20338
RAB5A	P20339-2
RAB6A	P20340
MSH3	P20585
PSMB1	P20618
M6PR	P20645
COX5A	P20674
LMNB1	P20700
AGA	P20933
RASA1	P20936
PTMS	P20962
GSTM3	P21266
ATP6V1B2	P21281
ATP6V1C1	P21283
CSRP1	P21291
FLNA	P21333-2
MAOA	P21397
ACO1	P21399
GPD1	P21695-2
VDAC1	P21796
ERBB3	P21860
SDHB	P21912
CD9	P21926
BCKDHB	P21953
COMT	P21964-2
TGM2	P21980
MUT	P22033
OSBP	P22059
PCMT1	P22061-2
FBL	P22087
GART	P22102
GART	P22102-2
CDH3	P22223
PAICS	P22234-2
SCP2	P22307
SCP2	P22307-2
UBA1	P22314-2
NME2	P22392-2
HIST1H1T	P22492
FDXR	P22570-7
HNRNPA2B1	P22626
RFX1	P22670
PRKACB	P22694-2
UQCRC2	P22695
TCEA1	P23193
ITGA6	P23229-3
SFPQ	P23246
TUBG1	P23258
PPIB	P23284
ME2	P23368
WARS	P23381
RPS3	P23396
JAK1	P23458
PTPRE	P23469-2
SP100	P23497-4
AHCY	P23526
CFL1	P23528
EIF4B	P23588-2
F8A1	P23610
ATP2B4	P23634-6
ITPKA	P23677
CPT2	P23786
DTYMK	P23919-2
RRM1	P23921
EEF1B2	P24534
ATP5F1	P24539
TBXAS1	P24557-3
ACP1	P24666-2
ACP1	P24666-4
ACAT1	P24752
TNC	P24821-4
POLR2A	P24928
CDK2	P24941
COL8A2	P25067
GRK2	P25098
MCM3	P25205
AZGP1	P25311
MPST	P25325-2
RPS12	P25398
BRD2	P25440-2
YY1	P25490
DNAJB1	P25685
DNAJB2	P25686
ATP5A1	P25705
CTSS	P25774
PSMA1	P25786-2
PSMA2	P25787
PSMA3	P25788-2
PSMA4	P25789
S100P	P25815
ITGA3	P26006-1
MSN	P26038
PTPN3	P26045
DDX6	P26196
CTNNA2	P26232-2
DNMT1	P26358-2
U2AF2	P26368-2
RPL13	P26373
IVD	P26440
S100A4	P26447
MGAT1	P26572
HMGB2	P26583
TARS	P26639-2
VARS	P26640
EEF1G	P26641
FKBP2	P26885
STOM	P27105
AK4	P27144
ANXA13	P27216-2
YWHAQ	P27348
MAPK3	P27361
MARK3	P27448-3
DPP4	P27487
RPA1	P27694
APEX1	P27695
CAD	P27708
CALR	P27797
CANX	P27824-2
PSMB8	P28062
PSMA5	P28066
PSMB4	P28070
PSMB6	P28072
PSMB5	P28074
PSMB5	P28074-3
GSTM2	P28161-2
ABCD3	P28288
SSFA2	P28290
NDUFS1	P28331-2
POLD1	P28340
MAPK1	P28482
GCA	P28676
RXRB	P28702-3
LAP3	P28838
GTF2E1	P29083
TPP2	P29144
IMPA1	P29218-3
EPHA2	P29317
EPHB2	P29323-2
PTPN6	P29350-3
MPG	P29372-2
TKT	P29401
CASP1	P29466-2
PML	P29590
EEF1D	P29692-3
MARCKS	P29966
GNA11	P29992
ALDH4A1	P30038
PBLD	P30039
ERP29	P30040
PRDX6	P30041
BLVRB	P30043
PRDX5	P30044-2
DDT	P30046
PRDX3	P30048-2
ATP5D	P30049
RPL12	P30050
ECHS1	P30084
CMPK1	P30085
PEBP1	P30086
PDIA3	P30101
PPP2R1A	P30153
CDC27	P30260-2
PPIF	P30405
NMT1	P30419
HLA-B	P30486
HLA-C	P30499
HMOX2	P30519-2
ADSS	P30520
LRPAP1	P30533
TSPO	P30536
ADSL	P30566
CLIP1	P30622-2
GSTT1	P30711
SERPINB1	P30740
ALDH1B1	P30837
POLR2B	P30876
LCN1	P31025
SDHA	P31040
CORO1A	P31146
GDI1	P31150
MAT2A	P31153
CPS1	P31327-3
RRM2	P31350-2
SDC4	P31431-2
DNAJA1	P31689
UQCRC1	P31930
HIBADH	P31937
ATIC	P31939
ATIC	P31939-2
HNRNPH3	P31942
HNRNPH1	P31943
YWHAB	P31946-2
SFN	P31947
STIP1	P31948
S100A11	P31949
PRDX2	P32119
DCTD	P32321-2
PYCR1	P32322
GBP2	P32456
ELF1	P32519-2
DSG3	P32926
CTH	P32929
RPL9	P32969
ACSL1	P33121-3
KIF5B	P33176
CSTF2	P33240-2
ABCC1	P33527
MAN1A1	P33908
MCM4	P33991
MCM5	P33992
MCM7	P33993
SHMT1	P34896-3
SHMT2	P34897
EPHX2	P34913
HSPA4	P34932
MPI	P34949
CA8	P35219
CTNNA1	P35221
CTNNB1	P35222
PHB	P35232
SERPINB6	P35237
RPA3	P35244
RFC4	P35249
RFC2	P35250
GTF2F1	P35269
SPR	P35270
KRT9	P35527
FBN1	P35555
AGL	P35573
MYH9	P35579
MYH10	P35580
COPB2	P35606-2
ADD1	P35611-3
BSG	P35613-3
FUS	P35637-2
NUP214	P35658-4
DEK	P35659
MYH11	P35749
GLRX	P35754
PPM1A	P35813-3
KRT20	P35900
KRT2	P35908
HMGCL	P35914
PSMC2	P35998
Arl2	P36404
Arl3	P36405
TRIM23	P36406-2
ATP5C1	P36542
ATP6V1E1	P36543
CPOX	P36551
RPL4	P36578
PGM1	P36871
PGM1	P36871-2
PPP1CC	P36873-2
GNL1	P36915
SERPINB5	P36952
DLST	P36957
GPX4	P36969
HSD17B2	P37059
SRP14	P37108
NUP62	P37198
FDFT1	P37268
TAGLN2	P37802
TALDO1	P37837
ETFB	P38117-2
RBMX	P38159
ATP6V1A	P38606-2
HSPA9	P38646
EIF4A3	P38919
RPS19	P39019
RPL3	P39023
COL18A1	P39060
DDOST	P39656
ANP32A	P39687
FEN1	P39748
CUX1	P39880-3
CAPG	P40121
CEACAM6	P40199
TXLNA	P40222
CCT6A	P40227
PSMB10	P40306
PBX2	P40425
RPL13A	P40429
Arl1	P40616-2
MLH1	P40692
STAT3	P40763-2
USP8	P40818
MDH1	P40925
MDH2	P40926
RFC5	P40937-2
RFC3	P40938
HADHA	P40939
EIF2S3	P41091
EIF2D	P41214
UBA7	P41226
NAA10	P41227
KDM5C	P41229-5
HNF4A	P41235-4
PPP1R2	P41236
CSK	P41240
GARS	P41250
IARS	P41252
EIF1	P41567
ACTR1B	P42025
ECI1	P42126-2
TMPO	P42166
TMPO	P42167
STAT1	P42224
STAT6	P42226
SKIV2L2	P42285
AKR1C3	P42330
MTOR	P42345
PI4KA	P42356
EPS15	P42566
CASP3	P42574
RBM34	P42696
LRPPRC	P42704
ACAA2	P42765
HTT	P42858
PAFAH1B1	P43034
CRAT	P43155-2
MSH2	P43246
BTD	P43251-2
GPD2	P43304
SSR1	P43307
SYK	P43405-2
RANBP1	P43487-2
NAMPT	P43490
PSMC4	P43686
TSFM	P43897
VDAC2	P45880-1
ACADSB	P45954
CBX5	P45973
USP5	P45974-2
MKI67	P46013
RANGAP1	P46060
RECQL	P46063
NOP2	P46087-4
CRK	P46108
CRKL	P46109
MTIF2	P46199
BAG6	P46379-2
NSF	P46459
CDKN1B	P46527
MAP2K3	P46734-3
RPL27A	P46776
RPL5	P46777
RPL21	P46778
RPS9	P46781
RPS5	P46782
RPS10	P46783
MAP1B	P46821
NEDD4	P46934-4
YAP1	P46937-6
UTRN	P46939-2
IQGAP1	P46940
HAAO	P46952
GYG1	P46976
STT3A	P46977
RABIF	P47224
RAP1GAP	P47736-4
CAPZA2	P47755
CAPZB	P47756-2
QARS	P47897
RPL29	P47914
UQCRFS1	P47985
ATP5O	P48047
LIMS1	P48059-2
PREP	P48147
ME1	P48163
LSS	P48449
PPP3CC	P48454-2
GCLC	P48506
GCLM	P48507
NRIP1	P48552
PRRC2A	P48634
GSS	P48637
CCT5	P48643
CSNK1D	P48730-2
IDH2	P48735
PITPNB	P48739-2
CD97	P48960-2
MARCKSL1	P49006
PXN	P49023-4
MAPKAPK2	P49137
ALDH9A1	P49189
RPL34	P49207
RPIA	P49247
LMAN1	P49257
NASP	P49321
FASN	P49327
FNTA	P49354
DHPS	P49366
CCT3	P49368
MRPL19	P49406
ARRB1	P49407
TUFM	P49411
ALDH7A1	P49419-2
INPP1	P49441
SRP9	P49458
PCYT1A	P49585
AARS	P49588
CARS	P49589-3
HARS2	P49590-2
SARS	P49591
PRIM2	P49643
PSMB3	P49720
PSMB2	P49721
MCM2	P49736
ACADVL	P49748
YLPM1	P49750-4
TMED10	P49755
RBM25	P49756
NUMB	P49757-3
PSEN1	P49768-2
EIF2B2	P49770
HINT1	P49773
FHIT	P49789
NUP153	P49790-3
RANBP2	P49792
NDUFV1	P49821-2
GSK3A	P49840
GSK3B	P49841-2
NT5C2	P49902
SEPHS1	P49903
GMPS	P49915
LIG3	P49916-3
MRE11	P49959
HNMT	P50135
GNAQ	P50148
IDH3A	P50213
SULT1A1	P50225
MMP14	P50281
PPOX	P50336
GDI2	P50395
EMD	P50402
CPT1A	P50416
SERPINB8	P50452
SERPINB9	P50453
SERPINH1	P50454
ST13	P50502
PEX5	P50542-4
VASP	P50552
DNM2	P50570
METAP2	P50579
CDK9	P50750-2
LRBA	P50851-2
PPT1	P50897
RPL14	P50914
CCT8	P50990
CCT8	P50990-2
CCT4	P50991
ANXA11	P50995-2
FXR1	P51114
FXR2	P51116
RAB5C	P51148-2
RAB7A	P51149
RAB9A	P51151
RAB13	P51153
RAB27A	P51159
FABP6	P51161-2
DAP	P51397
DAP3	P51398
DUSP3	P51452
SMARCA2	P51531
IDH3G	P51553
GALK1	P51570-2
SSR4	P51571
BCAP31	P51572-2
TPMT	P51580
CYP2J2	P51589
MECP2	P51608-2
HCFC1	P51610
HCFC1	P51610-4
ALDH3A2	P51648-2
ALDH5A1	P51649-2
HSD17B4	P51659
PSMD7	P51665
UBE2D1	P51668
SGSH	P51688
ARSE	P51690
STAT5B	P51692
RPS6KA3	P51812
HDGF	P51858
LUM	P51884
HNRNPA3	P51991
FUT6	P51993-2
PGD	P52209-2
HNRNPM	P52272
KPNA2	P52292
KPNA1	P52294
NCBP2	P52298-3
RAP1GDS1	P52306-4
POLR2H	P52434
MAP2K6	P52564
ARHGDIB	P52566
AGFG1	P52594-2
HNRNPF	P52597
MSH6	P52701
RBM5	P52756
RIDA	P52758
SMS	P52788
HK2	P52789
MRPL12	P52815
THOP1	P52888
CAPZA1	P52907
NUP98	P52948
BLVRA	P53004
SLC25A1	P53007
PPP5C	P53041
ARFIP1	P53367
NUBP1	P53384-2
ACLY	P53396-2
METAP1	P53582
SUCLG1	P53597
MVD	P53602
PGGT1B	P53609
RABGGTB	P53611
COPB1	P53618
COPA	P53621-2
AP2S1	P53680
HCCS	P53701
SMTN	P53814-6
SLC16A1	P53985
IST1	P53990-5
SEC24C	P53992
SUB1	P53999
POLG	P54098
CLNS1A	P54105
RARS	P54136
YARS	P54577
USP14	P54578
PRKAG1	P54619-2
HSPA2	P54652
ATP1B3	P54709
RAD23A	P54725-3
RAD23B	P54727
EPHB3	P54753
EPHB4	P54760
NAGLU	P54802
GALC	P54803
AK2	P54819-2
HMGCS2	P54868
ALDH18A1	P54886
NAPA	P54920
EIF5	P55010
SLC12A2	P55011-3
DRG2	P55039
CSE1L	P55060-3
VCP	P55072
MFAP1	P55081
HADHB	P55084
MANF	P55145
AFDN	P55196-1
CASP6	P55212
ADK	P55263
ADAR	P55265-4
TPD52	P55327-4
SEC13	P55735
NPEPPS	P55786
HNRNPH2	P55795
OXCT1	P55809
EIF3B	P55884-2
BID	P55957-2
NDUFV3	P56181-2
RRP1	P56182
MARS	P56192
POLE2	P56282-3
ATP5I	P56385
LGALS4	P56470
HDAC4	P56524
EIF6	P56537
CTBP2	P56545-3
NDUFA6	P56556
PEX3	P56589
CLDN12	P56749
HSD17B7	P56937-3
BCAR1	P56945-2
TMEM33	P57088
RAB25	P57735
CORO7	P57737-4
NUP107	P57740
EEFSEC	P57772
EPPK1	P58107
MTPN	P58546
ARPC4	P59998
TPI1	P60174-1
EIF3E	P60228
SEC61B	P60468
PPP4C	P60510
MYL6	P60660-2
ACTB	P60709
EIF4A1	P60842
RPS20	P60866
S100A10	P60903
CDC42	P60953
DSTN	P60981
GMFB	P60983
RAB8A	P61006
SPCS3	P61009
SRP54	P61011
RAB4B	P61018-2
RAB2A	P61019-2
RAB5B	P61020
RAB10	P61026
UBE2D3	P61077-3
UBE2M	P61081
UBE2K	P61086
UBE2N	P61088
RAB14	P61106
ACTR3	P61158
ACTR2	P61160
ACTR1A	P61163
COPS2	P61201-2
ABCE1	P61221
RPS3A	P61247
RPL26	P61254
PSME3	P61289-3
RPL15	P61313
MAGOH	P61326
RPL27	P61353
ATP6V0D1	P61421
PCBD1	P61457
RPL37A	P61513
RHOA	P61586
HSPE1	P61604
VBP1	P61758
STXBP1	P61764
DAD1	P61803
SUMO2	P61956
UFM1	P61960
DCAF7	P61962
AP1S1	P61966
NUTF2	P61970
HNRNPK	P61978-3
YWHAG	P61981
TIMM10	P62072
RPS7	P62081
PPP1CA	P62136
PPP1CB	P62140
PSMC1	P62191
PSMC5	P62195
RPS8	P62241
RPS15A	P62244
RPS16	P62249
YWHAE	P62258
RPS14	P62263
RPS23	P62266
RPS18	P62269
RPS13	P62277
RPS11	P62280
SNRPE	P62304
SNRPF	P62306
Lsm3	P62310
Lsm6	P62312
SNRPD1	P62314
SNRPD2	P62316
SNRPD3	P62318-2
TMSB4X	P62328
ARF6	P62330
PSMC6	P62333
SELENOT	P62341
RPL7A	P62424
ETF1	P62495
RPS4X	P62701
PPP2CB	P62714
RPS6	P62753
HIST1H4A	P62805
RAB1A	P62820
RAN	P62826
RPL23	P62829
RAP1A	P62834
RPS24	P62847-4
RPS25	P62851
RPS26	P62854
RPS28	P62857
GNB1	P62873-2
RBX1	P62877
RPL30	P62888
RPL31	P62899
RPL10A	P62906
RPL32	P62910
RPL11	P62913
RPL8	P62917
PPIA	P62937
FKBP1A	P62942
GRB2	P62993
TRA2B	P62995
RAC1	P63000-2
AP2B1	P63010-2
VAMP2	P63027
GNAI1	P63096
YWHAZ	P63104
PPP2R2A	P63151-2
DYNLL1	P63167
RPL38	P63173
SKP1	P63208
RPS21	P63220
EIF5A	P63241
ACTG2	P63267
UBE2I	P63279
TMSB10	P63313
YBX1	P67809
SEC11A	P67812-3
CSNK2B	P67870
TPM4	P67936
TPM4	P67936-2
UBE2L3	P68036-3
ACTA1	P68133
TUBA1B	P68363
TUBA4A	P68366-2
TUBB4B	P68371
CSNK2A1	P68400
PAFAH1B2	P68402
HIST1H3A	P68431
HBB	P68871
NOMO3	P69849
HBA1	P69905
CXADR	P78310-7
NOP14	P78316
IGBP1	P78318
PSPH	P78330
EIF4G2	P78344
RPP30	P78346-2
GTF2I	P78347-2
CCT2	P78371
GSTO1	P78417
RELN	P78509-2
PRKDC	P78527
PRKDC	P78527-2
ADAM17	P78536
LCN2	P80188
IFI35	P80217-2
NUCB2	P80303-2
HSD11B2	P80365
IGLV3-21	P80748
DCD	P81605
TMF1	P82094-2
MRPS25	P82663
MRPS10	P82664
MRPS5	P82675
MRPS36	P82909
MRPS11	P82912-2
MRPS21	P82921
MRPS34	P82930
MRPS6	P82932
MRPS9	P82933
HMGN5	P82970
HTRA3	P83110
LACTB	P83111
COG7	P83436
HPCA	P84074
ARF1	P84077
ARF5	P84085
ERH	P84090
RHOG	P84095
RPL19	P84098
SRSF3	P84103-2
FOXK1	P85037
ARHGAP8	P85298-3
CCZ1B	P86790
MUC5AC	P98088
FBLN2	P98095-2
HSPG2	P98160
XIAP	P98170
EFNB1	P98172
RBM3	P98179
ATP2C1	P98194-4
CYCS	P99999
TFAM	Q00059
PITPNA	Q00169
SLC25A3	Q00325-2
GTF2B	Q00403
PURA	Q00577
CLTC	Q00610-2
HSF1	Q00613
NFKB2	Q00653-4
FKBP3	Q00688
REEP5	Q00765
SORD	Q00796
HNRNPU	Q00839
SPTBN1	Q01082
SPTBN1	Q01082-3
TIAL1	Q01085-2
SET	Q01105-2
SRSF2	Q01130-2
GALK2	Q01415-2
AMPD2	Q01433
FABP5	Q01469
CAP1	Q01518-2
HMGCS1	Q01581
IFITM3	Q01628
DR1	Q01658
EXOSC10	Q01780
PFKP	Q01813
XPC	Q01831
EWSR1	Q01844-3
OCRL	Q01968
PLCB3	Q01970
TAGLN	Q01995
DHODH	Q02127
OGDH	Q02218
ALDH6A1	Q02252
CYP27A1	Q02318
BDH1	Q02338
DSC2	Q02487
RPL18A	Q02543
FKBP4	Q02790
PLOD1	Q02809-2
NUCB1	Q02818
RPL6	Q02878
[truncated: 2,231 more rows]

## Sheet: 9CRAstudy_Volcano_CvsHDA
All detected proteins			Enriched in group C (Cancer)		Enriched in group HDA (high-grade dysplasia adenoma)
Genes	Proteins		Genes	Proteins	Genes	Proteins
HDLBP	A0A024R4E5		PARP1	P09874	ERMP1	Q7Z2K6
EHD1	A0A024R571		TAGLN2	P37802	PCBD1	P61457
CES2	A0A024R6X1		IRS2	Q9Y4H2	SDHB	P21912
ELOA	A0A024RAC6		LMO7	F8WD26	CASK	O14936
MISP3	A0A044PY82		CERS2	Q96G23	TST	Q16762
IGKV3-7	A0A075B6H7		KRT18	P05783	PLGRKT	Q9HBL7
IGKV2-28	A0A075B6P5		RAB25	P57735	LIN7C	Q9NUP9
PDE4DIP	A0A075B749		NSDHL	Q15738	SLC25A6	P12236
IGHV3OR15-7	A0A075B7D8		ASS1	P00966	CLTA	P09496-2
DCAF13	A0A087WT20		GNE	Q9Y223-2	TMEM11	P17152
CCDC129	A0A087WUB1		C9orf64	Q5T6V5	COMT	P21964-2
SYNJ2BP-COX16	A0A087WUM0		PTPN1	P18031	IMPA1	P29218-3
EIF5B	A0A087WUT6		VAMP8	B8ZZT4	MAOA	P21397
SPTBN1	A0A087WUZ3		LRP10	Q7Z4F1	DFFA	O00273
	A0A087WV05		FLNA	P21333-2	DHRS1	Q96LJ7
CYFIP1	A0A087WVZ5		TMEM63A	O94886	EPB41L2	O43491-4
POLD2	A0A087WWF6		POLR2M	Q6EEV4	MRPL38	Q96DV4
TRAPPC3	A0A087WWM0		ANXA5	P08758	ATM	Q13315
MUC1	A0A087WWM1		PRUNE2	Q8WUY3-2	GPD1L	Q8N335
TPM3	A0A087WWU8		TMEM173	Q86WV6	COPS5	Q92905
BCL2L13	A0A087WX97		GPRC5A	Q8NFJ5	ETFB	P38117-2
RAB44	A0A087WXI0		MAL2	Q969L2	ITGAV	P06756-2
VPS11	A0A087WXL6		LGALS1	P09382	MRPL34	M0R226
INTS11	A0A087WXT8		CEACAM5	P06731	S100P	P25815
STOML2	A0A087WYB4		LYZ	A0A0B4J259	PYGM	P11217
RAVER1	A0A087WZ13		MYADM	C9JZL8	SIAE	Q9HAT2
	A0A087WZ62		TAGLN	Q01995	OPLAH	O14841
PYCR2	A0A087WZR9		IGFBP2	P18065	KBTBD11	O94819
PPIP5K2	A0A087WZV0		MUC1	A0A087WWM1	TTC38	Q5R3I4
SLC4A1AP	A0A087X0M4		ITLN1	Q8WWA0	GSTK1	Q9Y2Q3
NOL4L	A0A087X0N3				ME2	P23368
ATXN3	A0A087X1A8				AK3	Q9UIJ7
ARFIP2	A0A087X1E4				PTGFRN	Q9P2B2
SELENOF	A0A087X1G7				ATP5H	O75947
EPPK1	A0A087X1U6				TMEM126A	Q9H061
DOCK1	A0A096LNH6				FAHD2A	Q96GK7
	A0A096LPI6				ACSF2	Q96CM8-2
POLR2E	A0A0A0MQR7				GSTT1	P30711
RBM10	A0A0A0MR66				C1QBP	Q07021
SNX6	A0A0A0MRI2				ACADVL	P49748
IGKV3D-11	A0A0A0MRZ8				MRPL53	Q96EL3
EPB41L3	A0A0A0MSA4				AGMAT	Q9BSE5
FHL2	A0A0A0MSG2				AMACR	Q9UHK6-5
EXOC5	A0A0A0MSI8				C1QC	P02747
RNF213	A0A0A0MTC1				RIDA	P52758
DBI	A0A0A0MTI5				VWA2	Q5GFL6-2
RPS6KA4	A0A0A6YYC0				AKR1B10	O60218
PPAN-P2RY11	A0A0B4J1V8				RPA3	P35244
HELLS	A0A0B4J1V9				GAA	P10253
C11orf98	A0A0B4J220				AOC1	P19801-2
LYZ	A0A0B4J259				LRP1	Q07954
	A0A0B4J269				CYP27A1	Q02318
RPS15	A0A0B4J2B4				ACADSB	P45954
IGHV3OR16-9	A0A0B4J2B5				MARCKS	P29966
TPT1	A0A0B4J2C3				FDXR	P22570-7
CYP51A1	A0A0C4DFL7				ACAA2	P42765
GSTZ1	A0A0C4DFM0				FBP1	P09467
ZNF574	A0A0C4DFM2				PAK6	Q9NQU5-2
MGLL	A0A0C4DFN3				RRM2B	Q7LG56
DDX46	A0A0C4DG89				GSTM3	P21266
CAST	A0A0C4DGB5				SDC1	P18827
IGKV1-6	A0A0C4DH72				SULT1B1	O43704
C6orf203	A0A0D9SEI0				RACK1	D6RF23
FAM120B	A0A0D9SEJ5				SETX	Q7Z333-4
SPTAN1	A0A0D9SGF6
PSMB9	A0A0G2JJA7
WDR46	A0A0G2JJL1
MUC4	A0A0G2JM16
CYFIP1	A0A0G2JQT1
MUC2	A0A0G2JR65
CRYBG1	A0A0J9YWL0
CELF2	A0A0J9YXJ0
SH3D19	A0A0U1RQE4
EIF4G3	A0A0U1RQK7
GSN	A0A0U1RQL8
MTHFS	A0A0U1RQM3
TXNRD2	A0A0U1RQX0
SPATA20	A0A0U1RRL8
PTBP1	A0A0U1RRM4
NELFB	A0A0X1KG71
HLA-DPB1	A0A140T8Z3
HLA-B	A0A140T9D4
HLA-C	A0A140T9U8
DDX39B	A0A140T9X9
EPB41L1	A0A1B0GTW6
	A0A1B0GU03
KIF1BP	A0A1B0GUA3
ASAH1	A0A1B0GUA4
UNC13B	A0A1B0GUS7
CTSD	A0A1B0GVP3
HSD17B12	A0A1B0GVY6
DPY19L1	A0A1B0GW05
ING5	A0A1B0GW41
DPYSL2	A0A1C7CYX9
	A0A1W2PRB8
IGHA1	A0A286YEY1
RBM47	A0AV96
UBA6	A0AVT1
ESYT2	A0FGR8-2
ESYT2	A0FGR8-6
SHTN1	A0MZ66
ILVBL	A1L0T0
SH3PXD2B	A1X283
NBAS	A2RRP1
VWA8	A3KMH1
SBNO1	A3KN83-2
LOC401307	A4D104
POTEF	A5A3E0
VPS37C	A5D8V6
CNOT1	A5YKK6
PGP	A6NDG6
WBP2	A6NG10
OTOL1	A6NHN0
FBLL1	A6NHQ2
SMCHD1	A6NHR9
UNC119B	A6NIH7
METTL15	A6NJ78
GPS1	A8K070
CLCA1	A8K7I4
HSPA8	A8K7Q2
EIPR1	A8MUM1
RPL23A	A8MUS3
SNRPGP15	A8MWD9
MATR3	A8MXP9
NUDT19	A8MXV4
ARCN1	B0YIW6
SNU13	B1AHD1
DYNLRB1	B1AKR6
ARHGEF7	B1ALK7
GUK1	B1ANH5
PITPNB	B3KYB6
SMARCE1	B4DGM3
SARS2	B4DJM9
SEC61A1	B4DR61
STK24	B4DR80
CNN2	B4DUT8
PCK2	B4DW73
HNRNPC	B4DY08
VARS2	B4E0K6
	B4E1Z4
EPCAM	B5MCA4
Pes1	B5MCF9
ACBD5	B7Z2R7
TPM1	B7Z596
GPR89A	B7ZAQ6
SHANK2	B7ZKU9
HNRNPCL3	B7ZW38
VAMP8	B8ZZT4
IGLL5	B9A064
WASH3P	C4AMC7
VCP	C9IZA5
SRI	C9J0K6
IMMT	C9J406
AAMP	C9JG97
TMEM238	C9JI98
APEH	C9JIF9
GNB2	C9JIS1
Lsm8	C9JIZ0
ABHD14A-ACY1	C9JMV9
RPL24	C9JNW5
TIMMDC1	C9JU35
PCCB	C9JVY9
ACY1	C9JYZ0
MYADM	C9JZL8
RACK1	D6R9L0
HNRNPAB	D6R9P3
CSNK1A1	D6REM4
RNASET2	D6REQ6
SEC31A	D6REX3
RACK1	D6RF23
HNRNPD	D6RF44
GNPDA1	D6RFF8
RACK1	D6RHH4
CA1	E5RFE7
MRPS28	E5RFH3
MRPL15	E5RIZ4
ANXA6	E5RK69
ITGA2	E7EMF1
NAA50	E7EQ69
FAM136A	E7EQY1
CLASP2	E7ERI8
ZC3H18	E7ERS3
2007-09-01	E7ES33
PTK2	E7ESA6
NDUFA10	E7ESZ7
PCM1	E7ETA6
DNPEP	E7ETB3
MRPL3	E7ETU7
PLOD2	E7ETU9
CALM1	E7ETZ0
PCCB	E7EUY3
MAP4	E7EVA0
ACTB	E7EVS6
NACA	E9PAV3
HPCAL1	E9PC71
GOSR1	E9PCW1
SMC4	E9PD53
TBL2	E9PF19
NXF1	E9PIN3
TP53I11	E9PIN5
HSPA8	E9PK54
PSMC3	E9PKD5
UBTF	E9PKP7
Clp1	E9PL17
NEDD8-MDP1	E9PL57
LMO7	E9PMP7
SELENOS	E9PN30
ARFGAP2	E9PN48
RNASEH2C	E9PN81
HSPA8	E9PN89
SF3B2	E9PPJ0
SCYL1	E9PPN3
RAE1	E9PQ57
FAU	E9PR30
EEF1D	E9PRY8
CADPS	F1T0E5
TRMT2A	F2Z2W7
RPL35	F2Z388
KRT17	F5GWP8
NDUFS7	F5GXJ1
RAP1B	F5GZG1
GPHN	F5H039
MAGOHB	F5H124
PUS1	F5H1S9
UBC	F5H265
CELF1	F5H4Y5
TUBA1C	F5H5D3
TLE3	F5H7D6
XRCC1	F5H8D7
SLC25A10	F6RGN5
GLOD4	F6TLX2
ERI3	F6UGJ8
KRT8	F8VP67
POC1B-GALNT4	F8VUJ3
CD63	F8VV56
COPZ1	F8VVA7
FGD4	F8VWL3
COPZ1	F8VYK5
SARNP	F8VZQ9
PCBP2	F8VZX2
	F8W031
RPL10	F8W7C6
DDX31	F8WAJ0
CALM2	F8WBR5
NUP35	F8WCF5
LMO7	F8WD26
LUC7L2	F8WEU3
GSDMD	G3V1A6
HBA2	G3V1N2
PRMT5	G3V2F5
ACYP1	G3V2U7
ATP5J2-PTCD1	G3V325
SERPINA3	G3V3A0
GNPNAT1	G3V4W4
PSMA6	G3V5Z7
USP11	G5E9A6
MRPS22	G5E9V5
SMC1A	G8JLG1
NELFA	H0Y3X6
PSMD4	H0Y3Y9
DDX39B	H0Y400
POR	H0Y4R2
	H0Y626
RAP1GDS1	H0Y8M2
DNPH1	H0Y8X4
	H0YC42
TOR1AIP1	H0YD16
GATD1	H0YF25
C8orf82	H0YF29
	H0YHG0
NAP1L1	H0YIV4
	H0YIV9
DUT	H0YKI0
B2M	H0YLF3
PCK2	H0YM31
RPL28	H0YMF4
DUT	H0YNW5
RNPS1	H3BMS0
	H3BN98
MACF1	H3BPE1
RNPS1	H3BPG5
NME3	H3BPR2
DDX19B	H3BQK0
GFER	H3BRW3
PPP6R3	H7BXH2
	H7BYZ3
PDIA3	H7BZJ3
PCYT1A	H7BZN1
D2HGDH	H7C0N1
EBNA1BP2	H7C2Q8
FARP2	H7C3M7
MRPS22	H7C5H3
MRPS28	H7C5V3
ACTN1	H9KV75
PAM16	I3L0X9
HMOX2	I3L1F5
CLUH	I3L2B0
GEMIN4	I3L2C7
TOM1L1	I3L3T4
CHMP6	I3L4A1
ACTG1	I3L4N8
NUP88	J3KMX1
CYB5B	J3KNF8
SEC16A	J3KNL6
DDX41	J3KNN5
RBM7	J3KPD3
OLA1	J3KQ32
APOL2	J3KQL8
	J3KR12
CCDC12	J3KR35
ARHGDIA	J3KRE2
FLII	J3KS54
NUP85	J3KSH3
EIF4A1	J3KTN0
SLC39A11	J3QLB2
MRPS7	J3QLS3
SAP30BP	J3QQJ0
MYL12A	J3QRS3
YES1	J3QRU1
TMCO1	J9JIE6
LONP1	K7EJE8
CDC37	K7EL68
PLIN3	K7EL96
12,00 LSM	K7ELG9
CAPNS1	K7ELJ7
PRKCSH	K7ELL7
STX10	K7ELY2
ACTG1	K7EM38
KRT19	K7EMS3
RBM42	K7EP90
AP1M2	K7EPR4
RPL22	K7ERI7
PSME3	K9J957
COPE	M0QXB4
BCAT2	M0QZ10
HNRNPM	M0QZM1
MRPL34	M0R226
	M0R2C6
SUGP2	M0R2Z9
PNKP	M0R3C8
DNASE2	O00115-2
AGPS	O00116
KIF2A	O00139-2
DDX39A	O00148
PDLIM1	O00151
ACOT7	O00154
MYO1C	O00159
SNAP23	O00161
HAX1	O00165-2
AIP	O00170
CCL24	O00175
GTPBP1	O00178
LGALS9	O00182-6
STXBP3	O00186
ARVCF	O00192
AP3B1	O00203
LGALS8	O00214-2
NDUFS8	O00217
PSMD11	O00231
PSMD12	O00232
PSMD9	O00233
PGRMC1	O00264
SUPT5H	O00267
TAF4	O00268
DFFA	O00273
LEFTY2	O00292
CLIC1	O00299
EIF3F	O00303
PDHX	O00330-3
QSOX1	O00391
WASL	O00401
IPO5	O00410
IGF2BP3	O00425
DNM1L	O00429-6
RTCA	O00442-2
PIK3C2A	O00443
GOLIM4	O00461
NDUFA4	O00483
PSMD14	O00487
BIN1	O00499-3
KPNA3	O00505
LAD1	O00515
VWA5A	O00534
SDCBP	O00560
SDCBP	O00560-2
PITPNM1	O00562
MPHOSPH10	O00566
NOP56	O00567
DDX3X	O00571
KPNA4	O00629
PIK3C2B	O00750
MAN2B1	O00754-2
PDXK	O00764
ARID1A	O14497
NEMP1	O14524-2
TRAFD1	O14545
COX7A2L	O14548
CIT	O14578
EIF1AY	O14602
AP3D1	O14617-5
CCS	O14618
ABLIM1	O14639-6
CHD2	O14647
TOR1A	O14656
TOR1B	O14657
ADAM10	O14672
EI24	O14681-3
IMPA2	O14732-2
ACOT8	O14734
CDIPT	O14735-3
PDCD5	O14737
PRMT5	O14744-2
SLC9A3R1	O14745
TCERG1	O14776-2
TNPO2	O14787-2
APOL1	O14791-2
POLR3A	O14802
PSMA7	O14818
PSMA7	O14818-2
SCAMP3	O14828
OPLAH	O14841
BCKDK	O14874
MGST3	O14880
IRF6	O14896
TAX1BP3	O14907
GIPC1	O14908
HAT1	O14929
CASK	O14936
UQCRQ	O14949
HGS	O14964
PPP1R12A	O14974
SLC27A2	O14975
GAK	O14976
HNRNPDL	O14979
XPO1	O14980
SPTBN2	O15020
PLXNB2	O15031
U2SURP	O15042-2
SETD1A	O15047
PFAS	O15067
ANKRD28	O15084
Lsm1	O15116
AGPAT2	O15120
SCAMP1	O15126
SCAMP2	O15127
ARPC1B	O15143
ARPC2	O15144
ARPC3	O15145
POLR1C	O15160
AXIN1	O15169-2
PGRMC2	O15173-2
VILL	O15195-2
SMAD9	O15198-2
PFDN6	O15212
NKRF	O15226-2
ZNF185	O15231-6
ACOX3	O15254
SURF4	O15260
MAPK13	O15264
SPTLC1	O15269
SPTLC2	O15270
OGT	O15294
PMM2	O15305
TM9SF1	O15321-2
INPP4B	O15327
HMGB3	O15347
PPM1G	O15355
INPPL1	O15357
EIF3D	O15371-3
EIF3H	O15372
HDAC3	O15379
IPO8	O15397
STX7	O15400-2
ABCC3	O15438-4
CD3EAP	O15446-2
CAPN5	O15484
YKT6	O15498
ARPC5	O15511
PDPK1	O15530
TAPBP	O15533-3
CLDN3	O15551
DHX15	O43143
RNMT	O43148-2
ZZEF1	O43149
ASAP2	O43150
TTI1	O43156
RRP8	O43159
PRPF4	O43172
PHGDH	O43175
NDUFS4	O43181
DYNC1LI2	O43237
PSMD3	O43242
PAPSS1	O43252
ZW10	O43264
SPINT1	O43278
B4GALT5	O43286
SART1	O43290
SPINT2	O43291
GPAA1	O43292
EEF1E1	O43324
HNRNPR	O43390
PRPF3	O43395
TXNL1	O43396
TPD52L2	O43399-5
EMC8	O43402
PPIH	O43447
HTRA2	O43464-3
KLF4	O43474-1
AKR7A2	O43488
EPB41L2	O43491-4
TGOLN2	O43493-2
ATP8B1	O43520
CA12	O43570-2
DENR	O43583
XPOT	O43592
TIMM44	O43615
CHMP2A	O43633
NCK2	O43639
PLRG1	O43660
PRC1	O43663-4
ZNF207	O43670-4
NDUFB5	O43674-2
NDUFB3	O43676
NDUFA2	O43678
ASNA1	O43681
BUB3	O43684-2
SULT1B1	O43704
ACTN4	O43707
HTATSF1	O43719
AP1G1	O43747-2
STX6	O43752
SYNGR2	O43760-2
ENSA	O43768-3
NARS	O43776
MYO1B	O43795-2
NUDT21	O43809
LANCL1	O43813
STRN	O43815
RRP9	O43818
SCO2	O43819
AKAP8	O43823
GTPBP6	O43824
IDH3B	O43837
NRDC	O43847-2
CALU	O43852-3
AHCYL1	O43865
KIF1C	O43896
PEX1	O43933
RAD21	O60216
AKR1B10	O60218
TIMM8A	O60220
DHX16	O60231
SSSCA1	O60232
PRPSAP2	O60256
SMARCA5	O60264
SPAG9	O60271
SPAG9	O60271-2
KIF5C	O60282
URB1	O60287
KIAA0556	O60303
AQR	O60306
OPA1	O60313-2
KDM1A	O60341-2
TBC1D4	O60343
NME2P1	O60361
PPL	O60437
LY75	O60449
ACSL4	O60488-2
SNX3	O60493
MGEA5	O60502
SYNCRIP	O60506
SYNCRIP	O60506-3
CDC40	O60508
B4GALT4	O60513
NEMF	O60524-5
GMDS	O60547
PLOD3	O60568
DIAPH1	O60610
EXOC3	O60645-2
PLIN3	O60664
PLIN3	O60664-2
KPNA6	O60684
UGDH	O60701
CTNND1	O60716-2
SNX2	O60749
DPM1	O60762
USO1	O60763-2
MRPS14	O60783
TOM1	O60784
HIST1H2BK	O60814
PFKFB2	O60825-2
CCDC22	O60826
DKC1	O60832
EDF1	O60869-2
DIAPH2	O60879-2
DNAJA2	O60884
BRD4	O60885
CUTA	O60888-3
PFDN1	O60925
PPP1R11	O60927
NBN	O60934
ABCB7	O75027-2
WDR1	O75083
ATP9A	O75110
ROCK2	O75116
CPNE3	O75131
HIP1R	O75146
RNF40	O75150
ZC3H11A	O75152
CLUH	O75153
DNAJC13	O75165
CNOT3	O75175
ANKRD17	O75179-2
XYLB	O75191
COQ9	O75208
GGCT	O75223
NDUFS2	O75306
ZPR1	O75312
NIPSNAP2	O75323
CILP	O75339
PDCD6	O75340
TBCA	O75347
ATP6V1G1	O75348
VPS4B	O75351
ENTPD5	O75356
BCAS1	O75363
H2AFY	O75367-3
SH3BGRL	O75368
FLNB	O75369-8
NCOR1	O75376
CS	O75390
SPAG7	O75391
SEC22B	O75396
PRPF40A	O75400-3
TACC1	O75410-3
LRCH4	O75427
MTX2	O75431
VPS26A	O75436
PMPCB	O75439
ERLIN1	O75477
GPC4	O75487
NDUFS3	O75489
SRSF10	O75494-3
HSBP1	O75506
ECI2	O75521
BANF1	O75531
SF3B1	O75533
CSDE1	O75534-2
PRKRA	O75569
NPM3	O75607
LYPLA1	O75608-2
ERAL1	O75616
SNRNP200	O75643
TIPRL	O75663
SURF6	O75683
PPM1B	O75688
UTP20	O75691
NUP155	O75694
RP2	O75695
SLC25A12	O75746
TCEA3	O75764
POP7	O75817
EIF3G	O75821
EIF3J	O75822
PSMD10	O75832
AP1G2	O75843
ZMPSTE24	O75844
IDH1	O75874
GATB	O75879
SCO1	O75880
STAM2	O75886
ALDH1L1	O75891-3
DGAT1	O75907
CCNK	O75909-4
DHRS3	O75911
ARL6IP5	O75915
BCAS2	O75934
DCTN3	O75935-3
DNAJC8	O75937
SMNDC1	O75940
ATP5H	O75947
FLOT1	O75955
ATP5L	O75964
CPD	O75976
GLRX3	O76003
RSL1D1	O76021
WFS1	O76024
CLPX	O76031
NEBL	O76041-2
SEC14L2	O76054-5
SRP72	O76094
SRP72	O76094-2
DDAH1	O94760
URI1	O94763-2
MTA2	O94776
KBTBD11	O94819
TOMM70	O94826
MYO1D	O94832
MICAL2	O94851-3
SEC24D	O94855-2
UFL1	O94874
TMEM63A	O94886
FARP2	O94887
UBXN7	O94888
SUN1	O94901-9
PLPBP	O94903
ERLIN2	O94905
PRPF6	O94906
FRYL	O94915
ENDOD1	O94919
GLS	O94925
GLS	O94925-3
USP19	O94966-5
AP2A2	O94973
HEXIM1	O94992
TJP3	O95049
YIF1A	O95070
UBR5	O95071-2
SCAF4	O95104
NDUFB6	O95139
MFN2	O95140
AKR7A3	O95154
UBE4B	O95155-4
ZFPL1	O95159
ELP1	O95163
NDUFA3	O95167
NDUFB4	O95168-2
NDUFB8	O95169-3
LETM1	O95202
ZRANB2	O95218-2
SNX4	O95219
LUC7L3	O95232
ATE1	O95260-2
VAPB	O95292
RASAL1	O95294-4
SNAPIN	O95295
FKBP9	O95302
PGLS	O95336
PAPSS2	O95340-2
SMC2	O95347
TACC2	O95359-3
FARS2	O95363
LYPLA2	O95372
IPO7	O95373
PGM3	O95394-4
MOCS3	O95396
CD2BP2	O95400
SVIL	O95425-4
AHSA1	O95433
PARN	O95453-2
PSMG1	O95456-2
SGPL1	O95470
NSA2	O95478
H6PD	O95479
SEC24A	O95486
SEC24B	O95487-2
TDP2	O95551-2
ETHE1	O95571
ACSL3	O95573
POLR1A	O95602
DUS4L	O95620
STAMBP	O95630
CPSF4	O95639
ASMTL	O95671
CDS2	O95674
KRT75	O95678
RAB3D	O95716
SNAP29	O95721
OXSR1	O95747
PTBP3	O95758-6
Lsm8	O95777
AP2A1	O95782-2
ZMYM6	O95789
STAU1	O95793
BAG2	O95816
MAP4K4	O95819-6
MLYCD	O95822
AIFM1	O95831
EML2	O95834-3
TSPAN15	O95858
BPNT1	O95861
DDAH2	O95865
ABHD16A	O95870
TXNDC12	O95881
AGR2	O95994
NDUFB10	O96000
CLPTM1	O96005
TOMM40	O96008
PEX11B	O96011-2
PAK4	O96013-4
ACTL6A	O96019
MT-CYB	P00156
CYB5A	P00167-2
LDHA	P00338
ALDH1A1	P00352
GLUD1	P00367
DHFR	P00374
CYB5R3	P00387-2
GSR	P00390-3
MT-CO2	P00403
SOD1	P00441
CP	P00450
PNP	P00491
HPRT1	P00492
GOT2	P00505
EGFR	P00533
Pgk1	P00558
AK1	P00568
HP	P00738
MT-ATP6	P00846
CA2	P00918
ASS1	P00966
SERPINC1	P01008
SERPINA1	P01009
SERPINA3	P01011
A2M	P01023
C3	P01024
TIMP1	P01033
CST3	P01034
KNG1	P01042-2
NRAS	P01111
KRAS	P01116
KRAS	P01116-2
JCHAIN	P01591
IGKV1-5	P01602
IGKV3-20	P01619
IGLV1-47	P01700
PIGR	P01833
IGKC	P01834
IGHG1	P01857
IGHG2	P01859
IGHM	P01871
IGHA2	P01877
HLA-A	P01891
HLA-DRA	P01903
HBD	P02042
COL1A1	P02452
COL3A1	P02461
KRT14	P02533
KRT6A	P02538
LMNA	P02545
APOA1	P02647
APOE	P02649
FGA	P02671
FGB	P02675
FGG	P02679
SLC4A1	P02730
C1QB	P02746
C1QC	P02747
LRG1	P02750
FN1	P02751
AMBP	P02760
ORM1	P02763
TTR	P02766
ALB	P02768
TFRC	P02786
TF	P02787
HPX	P02790
FTL	P02792
MT-ND5	P03915
VTN	P04004
CAT	P04040
GBA	P04062
FUCA1	P04066
ALDOA	P04075
CSTB	P04080
ANXA1	P04083
SOD2	P04179
OAT	P04181
HRG	P04196
A1BG	P04217-2
CD74	P04233-2
KRT1	P04264
GAPDH	P04406-2
ASL	P04424-2
HLA-A	P04439
ERBB2	P04626-4
HSPB1	P04792
RPN1	P04843
RPN2	P04844-2
GNAI2	P04899-2
HIST1H2AB	P04908
ATP1A1	P05023-4
ATP1B1	P05026
APP	P05067
ALDH2	P05091
HMGN1	P05114
SLC25A5	P05141
SERPING1	P05155-2
MPO	P05164-3
PCCA	P05165
EIF2S1	P05198
RPLP1	P05386
RPLP2	P05387
RPLP0	P05388
SSB	P05455
HLA-A	P05534
ITGB1	P05556
KRT18	P05783
KRT8	P05787
MYL1	P05976-2
UROD	P06132
INSR	P06213-2
GSN	P06396-2
RB1	P06400
PTMA	P06454-2
CDK1	P06493
ATP5B	P06576
S100A6	P06703
APOA4	P06727
EIF4E	P06730-2
CEACAM5	P06731
ENO1	P06733
PYGL	P06737
GPI	P06744
GPI	P06744-2
NPM1	P06748-2
TPM3	P06753
ITGAV	P06756-2
HEXA	P06865
EPHX1	P07099
DBI	P07108-6
FABP1	P07148
LDHB	P07195
CENPB	P07199
GPX1	P07203
Pgk2	P07205
P4HB	P07237
H1F0	P07305
ANXA2	P07355
CAPN1	P07384
TUBB	P07437
PSAP	P07602
HEXB	P07686
PFN1	P07737
APRT	P07741
EPRS	P07814
CTSB	P07858
HSP90AA1	P07900-2
GALT	P07902
GALT	P07902-2
LAMB1	P07942
LYN	P07948-2
TPM2	P07951-3
FH	P07954-2
SP1	P08047-3
COL1A2	P08123
ANXA6	P08133
SLC3A2	P08195
GUSB	P08236-2
PFKM	P08237
HSP90AB1	P08238
SRPRA	P08240
ASNS	P08243
SOD3	P08294
CTSG	P08311
HMBS	P08397
PDHA1	P08559-2
COL4A2	P08572
CYC1	P08574
SNRPB2	P08579
MET	P08581
CFH	P08603
SNRNP70	P08621-2
VIM	P08670
RPS17	P08708
KRT19	P08727
KRT7	P08729
GNAI3	P08754
ANXA5	P08758
RPSA	P08865
SNRPA	P09012
ENO2	P09104
ACAA1	P09110
GSTP1	P09211
VIL1	P09327
LGALS1	P09382
QDPR	P09417
HMGB1	P09429
FBP1	P09467
TPM1	P09493-10
CLTA	P09496-2
CLTB	P09497-2
ANXA4	P09525
CNP	P09543-2
DLD	P09622
HNRNPA1	P09651
SNRPA1	P09661
TACSTD2	P09758
PARP1	P09874
LTA4H	P09960
ALDOC	P09972
C4B	P0C0L5
H2AFZ	P0C0S5
ACSM4	P0C7M7
CHTF8	P0CG12
DHRS4L1	P0CG22
POTEI	P0CG38
POTEJ	P0CG39
SULT1A3	P0DMM9-3
HSPA1A	P0DMV8
U2AF1L5	P0DN76
IGLC2	P0DOY2
POLR1D	P0DPB6
FDX1	P10109
RAP2A	P10114
TROVE2	P10155-3
GAA	P10253
RRAS	P10301
HIST1H1E	P10412
DLAT	P10515
PTPRF	P10586
TXN	P10599
COX5B	P10606
CTSA	P10619-2
MGST1	P10620
PRKAR1A	P10644
ESD	P10768
HSPD1	P10809
CLU	P10909-2
HSPA5	P11021
LAMC1	P11047
SLC2A1	P11166
EPB41	P11171
UMPS	P11172
PDHB	P11177-2
DBT	P11182
ITGAM	P11215-2
PYGB	P11216
PYGM	P11217
RALA	P11233
RALB	P11234-3
BCR	P11274
LAMP1	P11279
ACADM	P11310-2
Top1	P11387
TOP2A	P11388-4
G6PD	P11413-2
UBL4A	P11441
MTHFD1	P11586
IGF2R	P11717
ADH5	P11766
PRPS2	P11908-2
PABPC1	P11940
PCNA	P12004
HARS	P12081-4
FABP2	P12104
COL6A1	P12109
COL6A2	P12110
COL6A3	P12111-4
SLC25A4	P12235
SLC25A6	P12236
IMPDH2	P12268
TPR	P12270
CKB	P12277
FCGR2A	P12318-2
ANXA3	P12429
CKMT1A	P12532
BCKDHA	P12694
ACTN1	P12814
MYL4	P12829
CDH1	P12830
SRC	P12931-2
PEPD	P12955
XRCC6	P12956
XRCC5	P13010
UNG	P13051
COX4I1	P13073
LAMP2	P13473
RNH1	P13489
EEF2	P13639
KRT10	P13645
KRT13	P13646
KRT5	P13647
PDIA4	P13667
P4HA1	P13674
CEACAM1	P13688
ALAD	P13716
HLA-E	P13747
HLA-DRB1	P13760
LCP1	P13796
PLS3	P13797
ETFA	P13804
GYS1	P13807
PRKAR2A	P13861
GTF2F2	P13984
MTHFD2	P13995
MIF	P14174
CD99	P14209
FDPS	P14324-2
TRIM27	P14373
COX7A2	P14406
NID1	P14543
AKR1A1	P14550
PKM	P14618
PKM	P14618-2
HSP90B1	P14625
MYL6B	P14649
SNRPB	P14678-2
IDE	P14735
POU2F1	P14859-5
HNRNPL	P14866
DARS	P14868
JUP	P14923
UQCRB	P14927
GLUL	P15104
GSPT1	P15170-2
ARSA	P15289-2
EZR	P15311
UCHL3	P15374
CD46	P15529-2
NME1	P15531-2
NQO1	P15559-2
GNS	P15586
PHKG2	P15735-2
RPS2	P15880
DSP	P15924
RPA2	P15927-3
CD44	P16070-3
ITGB4	P16144
CBR1	P16152
ACADS	P16219
CREB1	P16220
GLB1	P16278
NCK1	P16333
HIST1H1B	P16401
HIST1H1D	P16402
HIST1H1C	P16403
POR	P16435
DPEP1	P16444
ATP2A2	P16615-2
FAH	P16930-2
STMN1	P16949
YBX3	P16989
NAGA	P17050
HSPA6	P17066
HMGA1	P17096-3
TMEM11	P17152
GOT1	P17174
PRKCA	P17252
ITGA2	P17301
PRKACA	P17612
CAPN2	P17655
DES	P17661
PTPN2	P17706-2
CTPS1	P17812
DDX5	P17844
PFKL	P17858-2
LGALS3	P17931
TCP1	P17987
PTPN1	P18031
IGFBP2	P18065
RPL35A	P18077
ITGB5	P18084
ARF4	P18085
RPL7	P18124
VCL	P18206-2
GPX2	P18283
PTPRA	P18433-2
NAT1	P18440
SON	P18583-5
NELFE	P18615
RPL17	P18621-3
PGAM1	P18669
RCC1	P18754-2
SDC1	P18827
LIG1	P18858-3
ATP5J	P18859-2
KRT15	P19012
TSPAN8	P19075
NCL	P19338
HK1	P19367-2
POLR2C	P19387
NDUFV2	P19404
TRIM21	P19474
EIF2AK2	P19525
SRM	P19623
SLC9A1	P19634
CSNK2A2	P19784
AOC1	P19801-2
ITIH2	P19823
NFKB1	P19838-2
TYMP	P19971
ATP2B1	P20020-4
EIF2S2	P20042
ANXA7	P20073-2
BTF3	P20290-2
RAB4A	P20338
RAB5A	P20339-2
RAB6A	P20340
MSH3	P20585
PSMB1	P20618
M6PR	P20645
COX5A	P20674
LMNB1	P20700
AGA	P20933
RASA1	P20936
PTMS	P20962
GSTM3	P21266
ATP6V1B2	P21281
ATP6V1C1	P21283
CSRP1	P21291
FLNA	P21333-2
MAOA	P21397
ACO1	P21399
GPD1	P21695-2
VDAC1	P21796
ERBB3	P21860
SDHB	P21912
CD9	P21926
BCKDHB	P21953
COMT	P21964-2
TGM2	P21980
MUT	P22033
OSBP	P22059
PCMT1	P22061-2
FBL	P22087
GART	P22102
GART	P22102-2
CDH3	P22223
PAICS	P22234-2
SCP2	P22307
SCP2	P22307-2
UBA1	P22314-2
NME2	P22392-2
HIST1H1T	P22492
FDXR	P22570-7
HNRNPA2B1	P22626
RFX1	P22670
PRKACB	P22694-2
UQCRC2	P22695
TCEA1	P23193
ITGA6	P23229-3
SFPQ	P23246
TUBG1	P23258
PPIB	P23284
ME2	P23368
WARS	P23381
RPS3	P23396
JAK1	P23458
PTPRE	P23469-2
SP100	P23497-4
AHCY	P23526
CFL1	P23528
EIF4B	P23588-2
F8A1	P23610
ATP2B4	P23634-6
ITPKA	P23677
CPT2	P23786
DTYMK	P23919-2
RRM1	P23921
EEF1B2	P24534
ATP5F1	P24539
TBXAS1	P24557-3
ACP1	P24666-2
ACP1	P24666-4
ACAT1	P24752
TNC	P24821-4
POLR2A	P24928
CDK2	P24941
COL8A2	P25067
GRK2	P25098
MCM3	P25205
AZGP1	P25311
MPST	P25325-2
RPS12	P25398
BRD2	P25440-2
YY1	P25490
DNAJB1	P25685
DNAJB2	P25686
ATP5A1	P25705
CTSS	P25774
PSMA1	P25786-2
PSMA2	P25787
PSMA3	P25788-2
PSMA4	P25789
S100P	P25815
ITGA3	P26006-1
MSN	P26038
PTPN3	P26045
DDX6	P26196
CTNNA2	P26232-2
DNMT1	P26358-2
U2AF2	P26368-2
RPL13	P26373
IVD	P26440
S100A4	P26447
MGAT1	P26572
HMGB2	P26583
TARS	P26639-2
VARS	P26640
EEF1G	P26641
FKBP2	P26885
STOM	P27105
AK4	P27144
ANXA13	P27216-2
YWHAQ	P27348
MAPK3	P27361
MARK3	P27448-3
DPP4	P27487
RPA1	P27694
APEX1	P27695
CAD	P27708
CALR	P27797
CANX	P27824-2
PSMB8	P28062
PSMA5	P28066
PSMB4	P28070
PSMB6	P28072
PSMB5	P28074
PSMB5	P28074-3
GSTM2	P28161-2
ABCD3	P28288
SSFA2	P28290
NDUFS1	P28331-2
POLD1	P28340
MAPK1	P28482
GCA	P28676
RXRB	P28702-3
LAP3	P28838
GTF2E1	P29083
TPP2	P29144
IMPA1	P29218-3
EPHA2	P29317
EPHB2	P29323-2
PTPN6	P29350-3
MPG	P29372-2
TKT	P29401
CASP1	P29466-2
PML	P29590
EEF1D	P29692-3
MARCKS	P29966
GNA11	P29992
ALDH4A1	P30038
PBLD	P30039
ERP29	P30040
PRDX6	P30041
BLVRB	P30043
PRDX5	P30044-2
DDT	P30046
PRDX3	P30048-2
ATP5D	P30049
RPL12	P30050
ECHS1	P30084
CMPK1	P30085
PEBP1	P30086
PDIA3	P30101
PPP2R1A	P30153
CDC27	P30260-2
PPIF	P30405
NMT1	P30419
HLA-B	P30486
HLA-C	P30499
HMOX2	P30519-2
ADSS	P30520
LRPAP1	P30533
TSPO	P30536
ADSL	P30566
CLIP1	P30622-2
GSTT1	P30711
SERPINB1	P30740
ALDH1B1	P30837
POLR2B	P30876
LCN1	P31025
SDHA	P31040
CORO1A	P31146
GDI1	P31150
MAT2A	P31153
CPS1	P31327-3
RRM2	P31350-2
SDC4	P31431-2
DNAJA1	P31689
UQCRC1	P31930
HIBADH	P31937
ATIC	P31939
ATIC	P31939-2
HNRNPH3	P31942
HNRNPH1	P31943
YWHAB	P31946-2
SFN	P31947
STIP1	P31948
S100A11	P31949
PRDX2	P32119
DCTD	P32321-2
PYCR1	P32322
GBP2	P32456
ELF1	P32519-2
DSG3	P32926
CTH	P32929
RPL9	P32969
ACSL1	P33121-3
KIF5B	P33176
CSTF2	P33240-2
ABCC1	P33527
MAN1A1	P33908
MCM4	P33991
MCM5	P33992
MCM7	P33993
SHMT1	P34896-3
SHMT2	P34897
EPHX2	P34913
HSPA4	P34932
MPI	P34949
CA8	P35219
CTNNA1	P35221
CTNNB1	P35222
PHB	P35232
SERPINB6	P35237
RPA3	P35244
RFC4	P35249
RFC2	P35250
GTF2F1	P35269
SPR	P35270
KRT9	P35527
FBN1	P35555
AGL	P35573
MYH9	P35579
MYH10	P35580
COPB2	P35606-2
ADD1	P35611-3
BSG	P35613-3
FUS	P35637-2
NUP214	P35658-4
DEK	P35659
MYH11	P35749
GLRX	P35754
PPM1A	P35813-3
KRT20	P35900
KRT2	P35908
HMGCL	P35914
PSMC2	P35998
Arl2	P36404
Arl3	P36405
TRIM23	P36406-2
ATP5C1	P36542
ATP6V1E1	P36543
CPOX	P36551
RPL4	P36578
PGM1	P36871
PGM1	P36871-2
PPP1CC	P36873-2
GNL1	P36915
SERPINB5	P36952
DLST	P36957
GPX4	P36969
HSD17B2	P37059
SRP14	P37108
NUP62	P37198
FDFT1	P37268
TAGLN2	P37802
TALDO1	P37837
ETFB	P38117-2
RBMX	P38159
ATP6V1A	P38606-2
HSPA9	P38646
EIF4A3	P38919
RPS19	P39019
RPL3	P39023
COL18A1	P39060
DDOST	P39656
ANP32A	P39687
FEN1	P39748
CUX1	P39880-3
CAPG	P40121
CEACAM6	P40199
TXLNA	P40222
CCT6A	P40227
PSMB10	P40306
PBX2	P40425
RPL13A	P40429
Arl1	P40616-2
MLH1	P40692
STAT3	P40763-2
USP8	P40818
MDH1	P40925
MDH2	P40926
RFC5	P40937-2
RFC3	P40938
HADHA	P40939
EIF2S3	P41091
EIF2D	P41214
UBA7	P41226
NAA10	P41227
KDM5C	P41229-5
HNF4A	P41235-4
PPP1R2	P41236
CSK	P41240
GARS	P41250
IARS	P41252
EIF1	P41567
ACTR1B	P42025
ECI1	P42126-2
TMPO	P42166
TMPO	P42167
STAT1	P42224
STAT6	P42226
SKIV2L2	P42285
AKR1C3	P42330
MTOR	P42345
PI4KA	P42356
EPS15	P42566
CASP3	P42574
RBM34	P42696
LRPPRC	P42704
ACAA2	P42765
HTT	P42858
PAFAH1B1	P43034
CRAT	P43155-2
MSH2	P43246
BTD	P43251-2
GPD2	P43304
SSR1	P43307
SYK	P43405-2
RANBP1	P43487-2
NAMPT	P43490
PSMC4	P43686
TSFM	P43897
VDAC2	P45880-1
ACADSB	P45954
CBX5	P45973
USP5	P45974-2
MKI67	P46013
RANGAP1	P46060
RECQL	P46063
NOP2	P46087-4
CRK	P46108
CRKL	P46109
MTIF2	P46199
BAG6	P46379-2
NSF	P46459
CDKN1B	P46527
MAP2K3	P46734-3
RPL27A	P46776
RPL5	P46777
RPL21	P46778
RPS9	P46781
RPS5	P46782
RPS10	P46783
MAP1B	P46821
NEDD4	P46934-4
YAP1	P46937-6
UTRN	P46939-2
IQGAP1	P46940
HAAO	P46952
GYG1	P46976
STT3A	P46977
RABIF	P47224
RAP1GAP	P47736-4
CAPZA2	P47755
CAPZB	P47756-2
QARS	P47897
RPL29	P47914
UQCRFS1	P47985
ATP5O	P48047
LIMS1	P48059-2
PREP	P48147
ME1	P48163
LSS	P48449
PPP3CC	P48454-2
GCLC	P48506
GCLM	P48507
NRIP1	P48552
PRRC2A	P48634
GSS	P48637
CCT5	P48643
CSNK1D	P48730-2
IDH2	P48735
PITPNB	P48739-2
CD97	P48960-2
MARCKSL1	P49006
PXN	P49023-4
MAPKAPK2	P49137
ALDH9A1	P49189
RPL34	P49207
RPIA	P49247
LMAN1	P49257
NASP	P49321
FASN	P49327
FNTA	P49354
DHPS	P49366
CCT3	P49368
MRPL19	P49406
ARRB1	P49407
TUFM	P49411
ALDH7A1	P49419-2
INPP1	P49441
SRP9	P49458
PCYT1A	P49585
AARS	P49588
CARS	P49589-3
HARS2	P49590-2
SARS	P49591
PRIM2	P49643
PSMB3	P49720
PSMB2	P49721
MCM2	P49736
ACADVL	P49748
YLPM1	P49750-4
TMED10	P49755
RBM25	P49756
NUMB	P49757-3
PSEN1	P49768-2
EIF2B2	P49770
HINT1	P49773
FHIT	P49789
NUP153	P49790-3
RANBP2	P49792
NDUFV1	P49821-2
GSK3A	P49840
GSK3B	P49841-2
NT5C2	P49902
SEPHS1	P49903
GMPS	P49915
LIG3	P49916-3
MRE11	P49959
HNMT	P50135
GNAQ	P50148
IDH3A	P50213
SULT1A1	P50225
MMP14	P50281
PPOX	P50336
GDI2	P50395
EMD	P50402
CPT1A	P50416
SERPINB8	P50452
SERPINB9	P50453
SERPINH1	P50454
ST13	P50502
PEX5	P50542-4
VASP	P50552
DNM2	P50570
METAP2	P50579
CDK9	P50750-2
LRBA	P50851-2
PPT1	P50897
RPL14	P50914
CCT8	P50990
CCT8	P50990-2
CCT4	P50991
ANXA11	P50995-2
FXR1	P51114
FXR2	P51116
RAB5C	P51148-2
RAB7A	P51149
RAB9A	P51151
RAB13	P51153
RAB27A	P51159
FABP6	P51161-2
DAP	P51397
DAP3	P51398
DUSP3	P51452
SMARCA2	P51531
IDH3G	P51553
GALK1	P51570-2
SSR4	P51571
BCAP31	P51572-2
TPMT	P51580
CYP2J2	P51589
MECP2	P51608-2
HCFC1	P51610
HCFC1	P51610-4
ALDH3A2	P51648-2
ALDH5A1	P51649-2
HSD17B4	P51659
PSMD7	P51665
UBE2D1	P51668
SGSH	P51688
ARSE	P51690
STAT5B	P51692
RPS6KA3	P51812
HDGF	P51858
LUM	P51884
HNRNPA3	P51991
FUT6	P51993-2
PGD	P52209-2
HNRNPM	P52272
KPNA2	P52292
KPNA1	P52294
NCBP2	P52298-3
RAP1GDS1	P52306-4
POLR2H	P52434
MAP2K6	P52564
ARHGDIB	P52566
AGFG1	P52594-2
HNRNPF	P52597
MSH6	P52701
RBM5	P52756
RIDA	P52758
SMS	P52788
HK2	P52789
MRPL12	P52815
THOP1	P52888
CAPZA1	P52907
NUP98	P52948
BLVRA	P53004
SLC25A1	P53007
PPP5C	P53041
ARFIP1	P53367
NUBP1	P53384-2
ACLY	P53396-2
METAP1	P53582
SUCLG1	P53597
MVD	P53602
PGGT1B	P53609
RABGGTB	P53611
COPB1	P53618
COPA	P53621-2
AP2S1	P53680
HCCS	P53701
SMTN	P53814-6
SLC16A1	P53985
IST1	P53990-5
SEC24C	P53992
SUB1	P53999
POLG	P54098
CLNS1A	P54105
RARS	P54136
YARS	P54577
USP14	P54578
PRKAG1	P54619-2
HSPA2	P54652
ATP1B3	P54709
RAD23A	P54725-3
RAD23B	P54727
EPHB3	P54753
EPHB4	P54760
NAGLU	P54802
GALC	P54803
AK2	P54819-2
HMGCS2	P54868
ALDH18A1	P54886
NAPA	P54920
EIF5	P55010
SLC12A2	P55011-3
DRG2	P55039
CSE1L	P55060-3
VCP	P55072
MFAP1	P55081
HADHB	P55084
MANF	P55145
AFDN	P55196-1
CASP6	P55212
ADK	P55263
ADAR	P55265-4
TPD52	P55327-4
SEC13	P55735
NPEPPS	P55786
HNRNPH2	P55795
OXCT1	P55809
EIF3B	P55884-2
BID	P55957-2
NDUFV3	P56181-2
RRP1	P56182
MARS	P56192
POLE2	P56282-3
ATP5I	P56385
LGALS4	P56470
HDAC4	P56524
EIF6	P56537
CTBP2	P56545-3
NDUFA6	P56556
PEX3	P56589
CLDN12	P56749
HSD17B7	P56937-3
BCAR1	P56945-2
TMEM33	P57088
RAB25	P57735
CORO7	P57737-4
NUP107	P57740
EEFSEC	P57772
EPPK1	P58107
MTPN	P58546
ARPC4	P59998
TPI1	P60174-1
EIF3E	P60228
SEC61B	P60468
PPP4C	P60510
MYL6	P60660-2
ACTB	P60709
EIF4A1	P60842
RPS20	P60866
S100A10	P60903
CDC42	P60953
DSTN	P60981
GMFB	P60983
RAB8A	P61006
SPCS3	P61009
SRP54	P61011
RAB4B	P61018-2
RAB2A	P61019-2
RAB5B	P61020
RAB10	P61026
UBE2D3	P61077-3
UBE2M	P61081
UBE2K	P61086
UBE2N	P61088
RAB14	P61106
ACTR3	P61158
ACTR2	P61160
ACTR1A	P61163
COPS2	P61201-2
ABCE1	P61221
RPS3A	P61247
RPL26	P61254
PSME3	P61289-3
RPL15	P61313
MAGOH	P61326
RPL27	P61353
ATP6V0D1	P61421
PCBD1	P61457
RPL37A	P61513
RHOA	P61586
HSPE1	P61604
VBP1	P61758
STXBP1	P61764
DAD1	P61803
SUMO2	P61956
UFM1	P61960
DCAF7	P61962
AP1S1	P61966
NUTF2	P61970
HNRNPK	P61978-3
YWHAG	P61981
TIMM10	P62072
RPS7	P62081
PPP1CA	P62136
PPP1CB	P62140
PSMC1	P62191
PSMC5	P62195
RPS8	P62241
RPS15A	P62244
RPS16	P62249
YWHAE	P62258
RPS14	P62263
RPS23	P62266
RPS18	P62269
RPS13	P62277
RPS11	P62280
SNRPE	P62304
SNRPF	P62306
Lsm3	P62310
Lsm6	P62312
SNRPD1	P62314
SNRPD2	P62316
SNRPD3	P62318-2
TMSB4X	P62328
ARF6	P62330
PSMC6	P62333
SELENOT	P62341
RPL7A	P62424
ETF1	P62495
RPS4X	P62701
PPP2CB	P62714
RPS6	P62753
HIST1H4A	P62805
RAB1A	P62820
RAN	P62826
RPL23	P62829
RAP1A	P62834
RPS24	P62847-4
RPS25	P62851
RPS26	P62854
RPS28	P62857
GNB1	P62873-2
RBX1	P62877
RPL30	P62888
RPL31	P62899
RPL10A	P62906
RPL32	P62910
RPL11	P62913
RPL8	P62917
PPIA	P62937
FKBP1A	P62942
GRB2	P62993
TRA2B	P62995
RAC1	P63000-2
AP2B1	P63010-2
VAMP2	P63027
GNAI1	P63096
YWHAZ	P63104
PPP2R2A	P63151-2
DYNLL1	P63167
RPL38	P63173
SKP1	P63208
RPS21	P63220
EIF5A	P63241
ACTG2	P63267
UBE2I	P63279
TMSB10	P63313
YBX1	P67809
SEC11A	P67812-3
CSNK2B	P67870
TPM4	P67936
TPM4	P67936-2
UBE2L3	P68036-3
ACTA1	P68133
TUBA1B	P68363
TUBA4A	P68366-2
TUBB4B	P68371
CSNK2A1	P68400
PAFAH1B2	P68402
HIST1H3A	P68431
HBB	P68871
NOMO3	P69849
HBA1	P69905
CXADR	P78310-7
NOP14	P78316
IGBP1	P78318
PSPH	P78330
EIF4G2	P78344
RPP30	P78346-2
GTF2I	P78347-2
CCT2	P78371
GSTO1	P78417
RELN	P78509-2
PRKDC	P78527
PRKDC	P78527-2
ADAM17	P78536
LCN2	P80188
IFI35	P80217-2
NUCB2	P80303-2
HSD11B2	P80365
IGLV3-21	P80748
DCD	P81605
TMF1	P82094-2
MRPS25	P82663
MRPS10	P82664
MRPS5	P82675
MRPS36	P82909
MRPS11	P82912-2
MRPS21	P82921
MRPS34	P82930
MRPS6	P82932
MRPS9	P82933
HMGN5	P82970
HTRA3	P83110
LACTB	P83111
COG7	P83436
HPCA	P84074
ARF1	P84077
ARF5	P84085
ERH	P84090
RHOG	P84095
RPL19	P84098
SRSF3	P84103-2
FOXK1	P85037
ARHGAP8	P85298-3
CCZ1B	P86790
MUC5AC	P98088
FBLN2	P98095-2
HSPG2	P98160
XIAP	P98170
EFNB1	P98172
RBM3	P98179
ATP2C1	P98194-4
CYCS	P99999
TFAM	Q00059
PITPNA	Q00169
SLC25A3	Q00325-2
GTF2B	Q00403
PURA	Q00577
CLTC	Q00610-2
HSF1	Q00613
NFKB2	Q00653-4
FKBP3	Q00688
REEP5	Q00765
SORD	Q00796
HNRNPU	Q00839
SPTBN1	Q01082
SPTBN1	Q01082-3
TIAL1	Q01085-2
SET	Q01105-2
SRSF2	Q01130-2
GALK2	Q01415-2
AMPD2	Q01433
FABP5	Q01469
CAP1	Q01518-2
HMGCS1	Q01581
IFITM3	Q01628
DR1	Q01658
EXOSC10	Q01780
PFKP	Q01813
XPC	Q01831
EWSR1	Q01844-3
OCRL	Q01968
PLCB3	Q01970
TAGLN	Q01995
DHODH	Q02127
OGDH	Q02218
ALDH6A1	Q02252
CYP27A1	Q02318
BDH1	Q02338
DSC2	Q02487
RPL18A	Q02543
FKBP4	Q02790
PLOD1	Q02809-2
NUCB1	Q02818
RPL6	Q02878
[truncated: 2,231 more rows]

## Sheet: 9CRAstudy_Volcano_HDAvsNMN
All detected proteins			Enriched in group HDA (high-grade dysplasia adenoma)		Enriched in group NMN (non-metachronous neoplasm)
Genes	Proteins		Genes	Proteins	Genes	Proteins
HDLBP	A0A024R4E5		GADD45GIP1	Q8TAE8	RPLP0	P05388
EHD1	A0A024R571		TBCA	O75347	DDX3X	O00571
CES2	A0A024R6X1		LETM1	O95202	RPL31	P62899
ELOA	A0A024RAC6		SLK	Q9H2G2	RPS12	P25398
MISP3	A0A044PY82		PEF1	Q9UBV8	HSPA8	E9PN89
IGKV3-7	A0A075B6H7		RHOA	P61586		A0A0B4J269
IGKV2-28	A0A075B6P5		ABCB8	Q9NUT2-2	TPM3	A0A087WWU8
PDE4DIP	A0A075B749		AARS	P49588	MAT2A	P31153
IGHV3OR15-7	A0A075B7D8		PMVK	Q15126	PABPC4	Q13310-2
DCAF13	A0A087WT20		DCTN1	Q14203-4	UBE2D3	P61077-3
CCDC129	A0A087WUB1		AUH	Q13825	HNRNPLL	Q8WVV9
SYNJ2BP-COX16	A0A087WUM0		GRHPR	Q9UBQ7	RPS11	P62280
EIF5B	A0A087WUT6		CHMP2A	O43633	RAN	P62826
SPTBN1	A0A087WUZ3		SPR	P35270	YBX3	P16989
	A0A087WV05		SLC25A13	Q9UJS0	YBX1	P67809
CYFIP1	A0A087WVZ5		VAMP3	Q15836	CLNS1A	P54105
POLD2	A0A087WWF6		CYB5R1	Q9UHQ9	RPL12	P30050
TRAPPC3	A0A087WWM0		HADH	Q16836-2	CDK9	P50750-2
MUC1	A0A087WWM1		SAR1A	Q9NR31	RPLP1	P05386
TPM3	A0A087WWU8		RIDA	P52758	RPL35A	P18077
BCL2L13	A0A087WX97		ASPSCR1	Q9BZE9-2	RPS4X	P62701
RAB44	A0A087WXI0		GPS1	A8K070	RPL23A	A8MUS3
VPS11	A0A087WXL6		LACTB	P83111	GART	P22102-2
INTS11	A0A087WXT8		CASK	O14936	RAB11B	Q15907
STOML2	A0A087WYB4		TRMT112	Q9UI30	IPO4	Q8TEX9-2
RAVER1	A0A087WZ13		EMC4	Q5J8M3	RPL22	K7ERI7
	A0A087WZ62		TMED4	Q7Z7H5-3	CSTB	P04080
PYCR2	A0A087WZR9		PCK2	H0YM31	RPL35	F2Z388
PPIP5K2	A0A087WZV0		ATL3	Q6DD88	RACK1	D6R9L0
SLC4A1AP	A0A087X0M4		IMMT	Q16891-2	NPTN	Q9Y639
NOL4L	A0A087X0N3		PRKAR1A	P10644	DIS3	Q9Y2L1
ATXN3	A0A087X1A8		SDHB	P21912	RPL4	P36578
ARFIP2	A0A087X1E4		CASP3	P42574	SPINT1	O43278
SELENOF	A0A087X1G7		ATXN3	A0A087X1A8	EEF1G	P26641
EPPK1	A0A087X1U6		SEC22B	O75396	NOP2	P46087-4
DOCK1	A0A096LNH6		PSMD7	P51665	TAGLN2	P37802
	A0A096LPI6		IGSF8	Q969P0	RPS3	P23396
POLR2E	A0A0A0MQR7		TMEM11	P17152	DNAJA1	P31689
RBM10	A0A0A0MR66		CYB5B	J3KNF8	HSP90AB1	P08238
SNX6	A0A0A0MRI2		PTER	Q96BW5-2	GPX2	P18283
IGKV3D-11	A0A0A0MRZ8		FIS1	Q9Y3D6	RPS2	P15880
EPB41L3	A0A0A0MSA4		GET4	Q7L5D6	TRIP12	Q14669-3
FHL2	A0A0A0MSG2		NAGA	P17050	RPS7	P62081
EXOC5	A0A0A0MSI8		AHCYL1	O43865	RPS15A	P62244
RNF213	A0A0A0MTC1		CHP1	Q99653	GEMIN4	I3L2C7
DBI	A0A0A0MTI5		SAFB2	Q14151	RPL13	P26373
RPS6KA4	A0A0A6YYC0		SKIV2L	Q15477	RPS8	P62241
PPAN-P2RY11	A0A0B4J1V8		BLVRB	P30043	RPS14	P62263
HELLS	A0A0B4J1V9		ING5	A0A1B0GW41	PABPC1	P11940
C11orf98	A0A0B4J220		SDHA	P31040	RPS6	P62753
LYZ	A0A0B4J259		SH3BGRL2	Q9UJC5	EIF4A1	P60842
	A0A0B4J269		DNAJB2	P25686	RPS16	P62249
RPS15	A0A0B4J2B4		SEPHS1	P49903	RPL17	P18621-3
IGHV3OR16-9	A0A0B4J2B5		PDHX	O00330-3	RPL10A	P62906
TPT1	A0A0B4J2C3		ETFB	P38117-2	POF1B	Q8WVV4-1
CYP51A1	A0A0C4DFL7		GSS	P48637	PKM	P14618-2
GSTZ1	A0A0C4DFM0		PDK3	Q15120-2	LYN	P07948-2
ZNF574	A0A0C4DFM2		KIF1C	O43896	MEMO1	Q9Y316-2
MGLL	A0A0C4DFN3		ACO2	Q99798	NAA50	E7EQ69
DDX46	A0A0C4DG89		ERI3	F6UGJ8	PRPF4	O43172
CAST	A0A0C4DGB5		NDUFAF2	Q8N183	SORD	Q00796
IGKV1-6	A0A0C4DH72		NUDC	Q9Y266	DEK	P35659
C6orf203	A0A0D9SEI0		PDPK1	O15530	TPM3	P06753
FAM120B	A0A0D9SEJ5		UNG	P13051	RPS10	P46783
SPTAN1	A0A0D9SGF6		PPP3CC	P48454-2	RPS24	P62847-4
PSMB9	A0A0G2JJA7		ATM	Q13315	LMO7	F8WD26
WDR46	A0A0G2JJL1		PAK1	Q13153	CLIC1	O00299
MUC4	A0A0G2JM16		Lsm8	O95777	CCDC12	J3KR35
CYFIP1	A0A0G2JQT1		ETFA	P13804	PPIL1	Q9Y3C6
MUC2	A0A0G2JR65		PPA2	Q9H2U2-2	GPI	P06744-2
CRYBG1	A0A0J9YWL0		HIBADH	P31937	UTP20	O75691
CELF2	A0A0J9YXJ0		SRSF5	Q13243-3	EEF1E1	O43324
SH3D19	A0A0U1RQE4		C1QB	P02746	MDN1	Q9NU22
EIF4G3	A0A0U1RQK7		STOM	P27105	EEF1A2	Q05639
GSN	A0A0U1RQL8		AGMAT	Q9BSE5	PPP2CB	P62714
MTHFS	A0A0U1RQM3		PPP5C	P53041	HNRNPDL	O14979
TXNRD2	A0A0U1RQX0		POU2F1	P14859-5	SYNCRIP	O60506
SPATA20	A0A0U1RRL8		RAB13	P51153	RPL18	Q07020
PTBP1	A0A0U1RRM4		TARS2	Q9BW92	TMEM63A	O94886
NELFB	A0A0X1KG71		CIB1	Q99828	KRT19	K7EMS3
HLA-DPB1	A0A140T8Z3		FUK	Q8N0W3-2	STK38	Q15208
HLA-B	A0A140T9D4		CUL4B	Q13620-1	RPS19	P39019
HLA-C	A0A140T9U8		ACAD8	Q9UKU7	DDX47	Q9H0S4
DDX39B	A0A140T9X9		COMT	P21964-2	NME1	P15531-2
EPB41L1	A0A1B0GTW6		PDIA3	H7BZJ3	PYCR3	Q53H96-2
	A0A1B0GU03		ALDH4A1	P30038	MCM4	P33991
KIF1BP	A0A1B0GUA3		ATP8A1	Q9Y2Q0-3	DDX5	P17844
ASAH1	A0A1B0GUA4		UBP1	Q9NZI7	KIFC1	Q9BW19
UNC13B	A0A1B0GUS7		ARF5	P84085	EIF2B2	P49770
CTSD	A0A1B0GVP3		CLCC1	Q96S66	MCM5	P33992
HSD17B12	A0A1B0GVY6		GHITM	Q9H3K2	AP1M2	K7EPR4
DPY19L1	A0A1B0GW05		MRPL4	Q9BYD3	RPP30	P78346-2
ING5	A0A1B0GW41		CPT2	P23786	HDAC1	Q13547
DPYSL2	A0A1C7CYX9		YTHDF2	Q9Y5A9	RPL21	P46778
	A0A1W2PRB8		ATAD3B	Q5T9A4	MCM2	P49736
IGHA1	A0A286YEY1		MLYCD	O95822	MRPL17	Q9NRX2
RBM47	A0AV96		SDC4	P31431-2	MRPS34	P82930
UBA6	A0AVT1		SLC30A9	Q6PML9	HDAC2	Q92769
ESYT2	A0FGR8-2		NAXD	Q8IW45-3	SMARCC1	Q92922
ESYT2	A0FGR8-6		TEP1	Q99973-2	IRGQ	Q8WZA9
SHTN1	A0MZ66		ZDHHC5	Q9C0B5-2	DRG2	P55039
ILVBL	A1L0T0		CAPZA2	P47755	ITGA2	E7EMF1
SH3PXD2B	A1X283		COPS2	P61201-2	NENF	Q9UMX5
NBAS	A2RRP1		MAPK3	P27361	MON2	Q7Z3U7-5
VWA8	A3KMH1		LIN7C	Q9NUP9	RPL6	Q02878
SBNO1	A3KN83-2		MRPL40	Q9NQ50	YY1	P25490
LOC401307	A4D104		BTD	P43251-2	NCAPG	Q9BPX3
POTEF	A5A3E0		ANXA13	P27216-2	GOLPH3L	Q9H4A5
VPS37C	A5D8V6			A0A1W2PRB8	CRYBG1	A0A0J9YWL0
CNOT1	A5YKK6		PIK3C2B	O00750	ALDOA	P04075
PGP	A6NDG6		PRKAB1	Q9Y478	RBX1	P62877
WBP2	A6NG10		TPM2	P07951-3	RPL38	P63173
OTOL1	A6NHN0		SLC9A1	P19634	RPS9	P46781
FBLL1	A6NHQ2		D2HGDH	H7C0N1	SNRPD3	P62318-2
SMCHD1	A6NHR9		DHRS7	Q9Y394-2	RPL34	P49207
UNC119B	A6NIH7		INPPL1	O15357	TUBA1C	F5H5D3
METTL15	A6NJ78		TMEM87A	Q8NBN3-3	TUBB8	Q3ZCM7
GPS1	A8K070		NUP35	F8WCF5	EI24	O14681-3
CLCA1	A8K7I4		TMEM126A	Q9H061	TSEN34	Q9BSV6
HSPA8	A8K7Q2		AK3	Q9UIJ7	ERO1A	Q96HE7
EIPR1	A8MUM1		SCO2	O43819	VAMP8	B8ZZT4
RPL23A	A8MUS3		EPN1	Q9Y6I3-1	RPL32	P62910
SNRPGP15	A8MWD9		CHMP1A	Q9HD42	NOL7	Q9UMY1
MATR3	A8MXP9		COA6	Q5JTJ3-2	PRC1	O43663-4
NUDT19	A8MXV4		TTC38	Q5R3I4	PTPN1	P18031
ARCN1	B0YIW6		SOWAHC	Q53LP3	CERS2	Q96G23
SNU13	B1AHD1		A2M	P01023	MCM7	P33993
DYNLRB1	B1AKR6		WARS2	Q9UGM6	MYO1A	Q9UBC5
ARHGEF7	B1ALK7		ARFGAP1	Q8N6T3-3	PUM3	Q15397
GUK1	B1ANH5		PTPN6	P29350-3	QRICH1	Q2TAL8
PITPNB	B3KYB6		PTGFRN	Q9P2B2	SERPINH1	P50454
SMARCE1	B4DGM3			H3BN98	RPL9	P32969
SARS2	B4DJM9		SULT1A3	P0DMM9-3	CHERP	Q8IWX8
SEC61A1	B4DR61		PCYT1A	P49585	FAU	E9PR30
STK24	B4DR80		IGKV1-6	A0A0C4DH72	APOL1	O14791-2
CNN2	B4DUT8		METAP2	P50579	LARP4	Q71RC2-5
PCK2	B4DW73		LPCAT4	Q643R3	FEN1	P39748
HNRNPC	B4DY08		ARVCF	O00192	IGF2BP3	O00425
VARS2	B4E0K6		CCS	O14618	RPL11	P62913
	B4E1Z4		SAR1B	Q9Y6B6	LRIG1	Q96JA1-2
EPCAM	B5MCA4		PLOD3	O60568	ACOT11	Q8WXI4-2
Pes1	B5MCF9		RETREG3	Q86VR2	TOR4A	Q9NXH8
ACBD5	B7Z2R7		PPOX	P50336	MCM6	Q14566
TPM1	B7Z596		DHRS11	Q6UWP2	RPL7	P18124
GPR89A	B7ZAQ6		OXA1L	Q15070	RPL27	P61353
SHANK2	B7ZKU9		ETFDH	Q16134	CTSB	P07858
HNRNPCL3	B7ZW38		PLGRKT	Q9HBL7	MIF	P14174
VAMP8	B8ZZT4		CALD1	Q05682	NCAPH	Q15003
IGLL5	B9A064		MBOAT7	Q96N66	RPL29	P47914
WASH3P	C4AMC7		PPP1R12C	Q9BZL4	LYZ	A0A0B4J259
VCP	C9IZA5		SPG7	Q9UQ90	HNRNPD	D6RF44
SRI	C9J0K6		PTGR2	Q8N8N7	RPL27A	P46776
IMMT	C9J406		TIPRL	O75663	PRMT1	Q99873-4
AAMP	C9JG97		HSDL2	Q6YN16	ENPP4	Q9Y6X5
TMEM238	C9JI98		ECHS1	P30084	IDH3G	P51553
APEH	C9JIF9		MRPL47	Q9HD33-2	LDHA	P00338
GNB2	C9JIS1		BCKDHA	P12694	YIPF6	Q96EC8
Lsm8	C9JIZ0		MECR	Q9BV79	CKMT1A	P12532
ABHD14A-ACY1	C9JMV9		FDXR	P22570-7	ARRB1	P49407
RPL24	C9JNW5		HINT2	Q9BX68	HLA-B	A0A140T9D4
TIMMDC1	C9JU35		CAMK2D	Q13557-11	CDCA8	Q53HL2
PCCB	C9JVY9		LRCH4	O75427	RPL28	H0YMF4
ACY1	C9JYZ0		NOC4L	Q9BVI4	KIAA0556	O60303
MYADM	C9JZL8		ATG5	Q9H1Y0	RPL14	P50914
RACK1	D6R9L0		TXN2	Q99757	TMEM45B	Q96B21
HNRNPAB	D6R9P3		PABPN1	Q86U42-2	NRDC	O43847-2
CSNK1A1	D6REM4		TIMM8A	O60220	PARL	Q9H300
RNASET2	D6REQ6		FAM213A	Q9BRX8-2	NUSAP1	Q9BXS6
SEC31A	D6REX3		SUMF2	Q8NBJ7	PLBD1	Q6P4A8
RACK1	D6RF23		WFS1	O76024	MLH1	P40692
HNRNPD	D6RF44		PSMD10	O75832	RABIF	P47224
GNPDA1	D6RFF8		FTL	P02792	RPL24	C9JNW5
RACK1	D6RHH4		CALML5	Q9NZT1	ENY2	Q9NPA8-2
CA1	E5RFE7		ACADSB	P45954	FASN	P49327
MRPS28	E5RFH3		DCTD	P32321-2	CLUH	I3L2B0
MRPL15	E5RIZ4		CRYL1	Q9Y2S2-2	RPS25	P62851
ANXA6	E5RK69		TMLHE	Q9NVH6-8	RPL7A	P62424
ITGA2	E7EMF1		SYNJ2BP-COX16	A0A087WUM0	RPL15	P61313
NAA50	E7EQ69		AMBP	P02760	PBK	Q96KB5-2
FAM136A	E7EQY1		FBXO31	Q5XUX0-2	RPS13	P62277
CLASP2	E7ERI8		TMEM165	Q9HC07	OTOL1	A6NHN0
ZC3H18	E7ERS3		ENTPD5	O75356	RALYL	Q86SE5
2007-09-01	E7ES33		TCEA3	O75764	SLC2A1	P11166
PTK2	E7ESA6		SERPING1	P05155-2	RFT1	Q96AA3
NDUFA10	E7ESZ7		MEP1A	Q16819	AGPAT2	O15120
PCM1	E7ETA6		CRYM	Q14894	ACAT2	Q9BWD1
DNPEP	E7ETB3		FABP6	P51161-2	BAZ1B	Q9UIG0-2
MRPL3	E7ETU7		NR2C2AP	Q86WQ0-2	HIST1H4G	Q99525
PLOD2	E7ETU9		SLC26A6	Q9BXS9-2	TMEM173	Q86WV6
CALM1	E7ETZ0		SEC14L2	O76054-5	SLC30A7	Q8NEW0
PCCB	E7EUY3		EMILIN1	Q9Y6C2	LDHB	P07195
MAP4	E7EVA0		LIMA1	Q9UHB6-4	ANP32E	Q9BTT0-3
ACTB	E7EVS6		BOD1L1	Q8NFC6	MAGOHB	F5H124
NACA	E9PAV3		AOC1	P19801-2	MCM3	P25205
HPCAL1	E9PC71		MAPRE2	Q15555-5	HIST1H1E	P10412
GOSR1	E9PCW1		PGM5	Q15124	ERGIC2	Q96RQ1
SMC4	E9PD53		COPS5	Q92905	RPL13A	P40429
TBL2	E9PF19		PYGB	P11216	GGH	Q92820
NXF1	E9PIN3		GNB1	P62873-2	PIKFYVE	Q9Y2I7
TP53I11	E9PIN5		ATP2A3	Q93084-7	HIST2H2BC	Q6DN03
HSPA8	E9PK54		HSPA6	P17066	HLA-A	P05534
PSMC3	E9PKD5		DUS4L	O95620	MRPS24	Q96EL2
UBTF	E9PKP7		ECHDC2	Q86YB7	PUF60	Q9UHX1-6
Clp1	E9PL17		ARPIN	Q7Z6K5-2	CEP164	Q9UPV0
NEDD8-MDP1	E9PL57		DHRS1	Q96LJ7	SMURF1	Q9HCE7-2
LMO7	E9PMP7		WBP2	A6NG10	LCN2	P80188
SELENOS	E9PN30		ACSS1	Q9NUB1-2	FAM120B	A0A0D9SEJ5
ARFGAP2	E9PN48			J3KR12	TFRC	P02786
RNASEH2C	E9PN81		S100A6	P06703	LAGE3	Q14657
HSPA8	E9PN89		CAMK2G	Q13555-6	IFI16	Q16666-2
SF3B2	E9PPJ0		PHKG2	P15735-2	FABP1	P07148
SCYL1	E9PPN3		ZMPSTE24	O75844	S100A4	P26447
RAE1	E9PQ57		FAHD2A	Q96GK7	DUOX2	Q9NRD8
FAU	E9PR30		SLC4A1	P02730	HAUS3	Q68CZ6
EEF1D	E9PRY8		CHID1	Q9BWS9-2	DPEP1	P16444
CADPS	F1T0E5		UBXN4	Q92575
TRMT2A	F2Z2W7		NME3	H3BPR2
RPL35	F2Z388		BCAP31	P51572-2
KRT17	F5GWP8		MINK1	Q8N4C8
NDUFS7	F5GXJ1		PPP1R21	Q6ZMI0
RAP1B	F5GZG1		EPHX2	P34913
GPHN	F5H039		CUTA	O60888-3
MAGOHB	F5H124		AKR7A2	O43488
PUS1	F5H1S9		CYP2S1	Q96SQ9
UBC	F5H265			A0A096LPI6
CELF1	F5H4Y5		AKR1B10	O60218
TUBA1C	F5H5D3		CDC27	P30260-2
TLE3	F5H7D6		SULT1B1	O43704
XRCC1	F5H8D7		S100P	P25815
SLC25A10	F6RGN5		C16orf58	Q96GQ5
GLOD4	F6TLX2		IGHA1	A0A286YEY1
ERI3	F6UGJ8		HPCA	P84074
KRT8	F8VP67		LPCAT2	Q7L5N7
POC1B-GALNT4	F8VUJ3		QDPR	P09417
CD63	F8VV56		SDC1	P18827
COPZ1	F8VVA7		C1QC	P02747
FGD4	F8VWL3		INPP5D	Q92835-2
COPZ1	F8VYK5		CYP27A1	Q02318
SARNP	F8VZQ9		PIWIL3	Q7Z3Z3
PCBP2	F8VZX2		ACSF2	Q96CM8-2
	F8W031		AKR7A3	O95154
RPL10	F8W7C6		NRM	Q8IXM6
DDX31	F8WAJ0		ERAP2	Q6P179
CALM2	F8WBR5		HMGA1	P17096-3
NUP35	F8WCF5		HMGCL	P35914
LMO7	F8WD26		IGKV2-28	A0A075B6P5
LUC7L2	F8WEU3		NQO1	P15559-2
GSDMD	G3V1A6		PYGM	P11217
HBA2	G3V1N2		FUNDC2	Q9BWH2
PRMT5	G3V2F5		SH3BGRL3	Q9H299
ACYP1	G3V2U7		CPPED1	Q9BRF8
ATP5J2-PTCD1	G3V325		CHCHD6	Q9BRQ6
SERPINA3	G3V3A0		GALT	P07902-2
GNPNAT1	G3V4W4		L1TD1	Q5T7N2
PSMA6	G3V5Z7		TOR1AIP1	H0YD16
USP11	G5E9A6		MAOA	P21397
MRPS22	G5E9V5		SNRPF	P62306
SMC1A	G8JLG1		FBXL8	Q96CD0
NELFA	H0Y3X6		JCHAIN	P01591
PSMD4	H0Y3Y9		ALDH1L1	O75891-3
DDX39B	H0Y400		SPEN	Q96T58
POR	H0Y4R2		GSTM3	P21266
	H0Y626		PRMT5	G3V2F5
RAP1GDS1	H0Y8M2		GPD1	P21695-2
DNPH1	H0Y8X4		ME1	P48163
	H0YC42		CCT6B	Q92526-3
TOR1AIP1	H0YD16		LHPP	Q9H008
GATD1	H0YF25		CHTOP	Q9Y3Y2-3
C8orf82	H0YF29		COL3A1	P02461
	H0YHG0		SAMD9L	Q8IVG5
NAP1L1	H0YIV4		IGHA2	P01877
	H0YIV9		MFHAS1	Q9Y4C4
DUT	H0YKI0		FDX1	P10109
B2M	H0YLF3		CAPNS1	U3KQE2
PCK2	H0YM31		ENTPD8	Q5MY95
RPL28	H0YMF4		CD99	P14209
DUT	H0YNW5		RACK1	D6RF23
RNPS1	H3BMS0
	H3BN98
MACF1	H3BPE1
RNPS1	H3BPG5
NME3	H3BPR2
DDX19B	H3BQK0
GFER	H3BRW3
PPP6R3	H7BXH2
	H7BYZ3
PDIA3	H7BZJ3
PCYT1A	H7BZN1
D2HGDH	H7C0N1
EBNA1BP2	H7C2Q8
FARP2	H7C3M7
MRPS22	H7C5H3
MRPS28	H7C5V3
ACTN1	H9KV75
PAM16	I3L0X9
HMOX2	I3L1F5
CLUH	I3L2B0
GEMIN4	I3L2C7
TOM1L1	I3L3T4
CHMP6	I3L4A1
ACTG1	I3L4N8
NUP88	J3KMX1
CYB5B	J3KNF8
SEC16A	J3KNL6
DDX41	J3KNN5
RBM7	J3KPD3
OLA1	J3KQ32
APOL2	J3KQL8
	J3KR12
CCDC12	J3KR35
ARHGDIA	J3KRE2
FLII	J3KS54
NUP85	J3KSH3
EIF4A1	J3KTN0
SLC39A11	J3QLB2
MRPS7	J3QLS3
SAP30BP	J3QQJ0
MYL12A	J3QRS3
YES1	J3QRU1
TMCO1	J9JIE6
LONP1	K7EJE8
CDC37	K7EL68
PLIN3	K7EL96
Lsm12	K7ELG9
CAPNS1	K7ELJ7
PRKCSH	K7ELL7
STX10	K7ELY2
ACTG1	K7EM38
KRT19	K7EMS3
RBM42	K7EP90
AP1M2	K7EPR4
RPL22	K7ERI7
PSME3	K9J957
COPE	M0QXB4
BCAT2	M0QZ10
HNRNPM	M0QZM1
MRPL34	M0R226
	M0R2C6
SUGP2	M0R2Z9
PNKP	M0R3C8
DNASE2	O00115-2
AGPS	O00116
KIF2A	O00139-2
DDX39A	O00148
PDLIM1	O00151
ACOT7	O00154
MYO1C	O00159
SNAP23	O00161
HAX1	O00165-2
AIP	O00170
CCL24	O00175
GTPBP1	O00178
LGALS9	O00182-6
STXBP3	O00186
ARVCF	O00192
AP3B1	O00203
LGALS8	O00214-2
NDUFS8	O00217
PSMD11	O00231
PSMD12	O00232
PSMD9	O00233
PGRMC1	O00264
SUPT5H	O00267
TAF4	O00268
DFFA	O00273
LEFTY2	O00292
CLIC1	O00299
EIF3F	O00303
PDHX	O00330-3
QSOX1	O00391
WASL	O00401
IPO5	O00410
IGF2BP3	O00425
DNM1L	O00429-6
RTCA	O00442-2
PIK3C2A	O00443
GOLIM4	O00461
NDUFA4	O00483
PSMD14	O00487
BIN1	O00499-3
KPNA3	O00505
LAD1	O00515
VWA5A	O00534
SDCBP	O00560
SDCBP	O00560-2
PITPNM1	O00562
MPHOSPH10	O00566
NOP56	O00567
DDX3X	O00571
KPNA4	O00629
PIK3C2B	O00750
MAN2B1	O00754-2
PDXK	O00764
ARID1A	O14497
NEMP1	O14524-2
TRAFD1	O14545
COX7A2L	O14548
CIT	O14578
EIF1AY	O14602
AP3D1	O14617-5
CCS	O14618
ABLIM1	O14639-6
CHD2	O14647
TOR1A	O14656
TOR1B	O14657
ADAM10	O14672
EI24	O14681-3
IMPA2	O14732-2
ACOT8	O14734
CDIPT	O14735-3
PDCD5	O14737
PRMT5	O14744-2
SLC9A3R1	O14745
TCERG1	O14776-2
TNPO2	O14787-2
APOL1	O14791-2
POLR3A	O14802
PSMA7	O14818
PSMA7	O14818-2
SCAMP3	O14828
OPLAH	O14841
BCKDK	O14874
MGST3	O14880
IRF6	O14896
TAX1BP3	O14907
GIPC1	O14908
HAT1	O14929
CASK	O14936
UQCRQ	O14949
HGS	O14964
PPP1R12A	O14974
SLC27A2	O14975
GAK	O14976
HNRNPDL	O14979
XPO1	O14980
SPTBN2	O15020
PLXNB2	O15031
U2SURP	O15042-2
SETD1A	O15047
PFAS	O15067
ANKRD28	O15084
Lsm1	O15116
AGPAT2	O15120
SCAMP1	O15126
SCAMP2	O15127
ARPC1B	O15143
ARPC2	O15144
ARPC3	O15145
POLR1C	O15160
AXIN1	O15169-2
PGRMC2	O15173-2
VILL	O15195-2
SMAD9	O15198-2
PFDN6	O15212
NKRF	O15226-2
ZNF185	O15231-6
ACOX3	O15254
SURF4	O15260
MAPK13	O15264
SPTLC1	O15269
SPTLC2	O15270
OGT	O15294
PMM2	O15305
TM9SF1	O15321-2
INPP4B	O15327
HMGB3	O15347
PPM1G	O15355
INPPL1	O15357
EIF3D	O15371-3
EIF3H	O15372
HDAC3	O15379
IPO8	O15397
STX7	O15400-2
ABCC3	O15438-4
CD3EAP	O15446-2
CAPN5	O15484
YKT6	O15498
ARPC5	O15511
PDPK1	O15530
TAPBP	O15533-3
CLDN3	O15551
DHX15	O43143
RNMT	O43148-2
ZZEF1	O43149
ASAP2	O43150
TTI1	O43156
RRP8	O43159
PRPF4	O43172
PHGDH	O43175
NDUFS4	O43181
DYNC1LI2	O43237
PSMD3	O43242
PAPSS1	O43252
ZW10	O43264
SPINT1	O43278
B4GALT5	O43286
SART1	O43290
SPINT2	O43291
GPAA1	O43292
EEF1E1	O43324
HNRNPR	O43390
PRPF3	O43395
TXNL1	O43396
TPD52L2	O43399-5
EMC8	O43402
PPIH	O43447
HTRA2	O43464-3
KLF4	O43474-1
AKR7A2	O43488
EPB41L2	O43491-4
TGOLN2	O43493-2
ATP8B1	O43520
CA12	O43570-2
DENR	O43583
XPOT	O43592
TIMM44	O43615
CHMP2A	O43633
NCK2	O43639
PLRG1	O43660
PRC1	O43663-4
ZNF207	O43670-4
NDUFB5	O43674-2
NDUFB3	O43676
NDUFA2	O43678
ASNA1	O43681
BUB3	O43684-2
SULT1B1	O43704
ACTN4	O43707
HTATSF1	O43719
AP1G1	O43747-2
STX6	O43752
SYNGR2	O43760-2
ENSA	O43768-3
NARS	O43776
MYO1B	O43795-2
NUDT21	O43809
LANCL1	O43813
STRN	O43815
RRP9	O43818
SCO2	O43819
AKAP8	O43823
GTPBP6	O43824
IDH3B	O43837
NRDC	O43847-2
CALU	O43852-3
AHCYL1	O43865
KIF1C	O43896
PEX1	O43933
RAD21	O60216
AKR1B10	O60218
TIMM8A	O60220
DHX16	O60231
SSSCA1	O60232
PRPSAP2	O60256
SMARCA5	O60264
SPAG9	O60271
SPAG9	O60271-2
KIF5C	O60282
URB1	O60287
KIAA0556	O60303
AQR	O60306
OPA1	O60313-2
KDM1A	O60341-2
TBC1D4	O60343
NME2P1	O60361
PPL	O60437
LY75	O60449
ACSL4	O60488-2
SNX3	O60493
MGEA5	O60502
SYNCRIP	O60506
SYNCRIP	O60506-3
CDC40	O60508
B4GALT4	O60513
NEMF	O60524-5
GMDS	O60547
PLOD3	O60568
DIAPH1	O60610
EXOC3	O60645-2
PLIN3	O60664
PLIN3	O60664-2
KPNA6	O60684
UGDH	O60701
CTNND1	O60716-2
SNX2	O60749
DPM1	O60762
USO1	O60763-2
MRPS14	O60783
TOM1	O60784
HIST1H2BK	O60814
PFKFB2	O60825-2
CCDC22	O60826
DKC1	O60832
EDF1	O60869-2
DIAPH2	O60879-2
DNAJA2	O60884
BRD4	O60885
CUTA	O60888-3
PFDN1	O60925
PPP1R11	O60927
NBN	O60934
ABCB7	O75027-2
WDR1	O75083
ATP9A	O75110
ROCK2	O75116
CPNE3	O75131
HIP1R	O75146
RNF40	O75150
ZC3H11A	O75152
CLUH	O75153
DNAJC13	O75165
CNOT3	O75175
ANKRD17	O75179-2
XYLB	O75191
COQ9	O75208
GGCT	O75223
NDUFS2	O75306
ZPR1	O75312
NIPSNAP2	O75323
CILP	O75339
PDCD6	O75340
TBCA	O75347
ATP6V1G1	O75348
VPS4B	O75351
ENTPD5	O75356
BCAS1	O75363
H2AFY	O75367-3
SH3BGRL	O75368
FLNB	O75369-8
NCOR1	O75376
CS	O75390
SPAG7	O75391
SEC22B	O75396
PRPF40A	O75400-3
TACC1	O75410-3
LRCH4	O75427
MTX2	O75431
VPS26A	O75436
PMPCB	O75439
ERLIN1	O75477
GPC4	O75487
NDUFS3	O75489
SRSF10	O75494-3
HSBP1	O75506
ECI2	O75521
BANF1	O75531
SF3B1	O75533
CSDE1	O75534-2
PRKRA	O75569
NPM3	O75607
LYPLA1	O75608-2
ERAL1	O75616
SNRNP200	O75643
TIPRL	O75663
SURF6	O75683
PPM1B	O75688
UTP20	O75691
NUP155	O75694
RP2	O75695
SLC25A12	O75746
TCEA3	O75764
POP7	O75817
EIF3G	O75821
EIF3J	O75822
PSMD10	O75832
AP1G2	O75843
ZMPSTE24	O75844
IDH1	O75874
GATB	O75879
SCO1	O75880
STAM2	O75886
ALDH1L1	O75891-3
DGAT1	O75907
CCNK	O75909-4
DHRS3	O75911
ARL6IP5	O75915
BCAS2	O75934
DCTN3	O75935-3
DNAJC8	O75937
SMNDC1	O75940
ATP5H	O75947
FLOT1	O75955
ATP5L	O75964
CPD	O75976
GLRX3	O76003
RSL1D1	O76021
WFS1	O76024
CLPX	O76031
NEBL	O76041-2
SEC14L2	O76054-5
SRP72	O76094
SRP72	O76094-2
DDAH1	O94760
URI1	O94763-2
MTA2	O94776
KBTBD11	O94819
TOMM70	O94826
MYO1D	O94832
MICAL2	O94851-3
SEC24D	O94855-2
UFL1	O94874
TMEM63A	O94886
FARP2	O94887
UBXN7	O94888
SUN1	O94901-9
PLPBP	O94903
ERLIN2	O94905
PRPF6	O94906
FRYL	O94915
ENDOD1	O94919
GLS	O94925
GLS	O94925-3
USP19	O94966-5
AP2A2	O94973
HEXIM1	O94992
TJP3	O95049
YIF1A	O95070
UBR5	O95071-2
SCAF4	O95104
NDUFB6	O95139
MFN2	O95140
AKR7A3	O95154
UBE4B	O95155-4
ZFPL1	O95159
ELP1	O95163
NDUFA3	O95167
NDUFB4	O95168-2
NDUFB8	O95169-3
LETM1	O95202
ZRANB2	O95218-2
SNX4	O95219
LUC7L3	O95232
ATE1	O95260-2
VAPB	O95292
RASAL1	O95294-4
SNAPIN	O95295
FKBP9	O95302
PGLS	O95336
PAPSS2	O95340-2
SMC2	O95347
TACC2	O95359-3
FARS2	O95363
LYPLA2	O95372
IPO7	O95373
PGM3	O95394-4
MOCS3	O95396
CD2BP2	O95400
SVIL	O95425-4
AHSA1	O95433
PARN	O95453-2
PSMG1	O95456-2
SGPL1	O95470
NSA2	O95478
H6PD	O95479
SEC24A	O95486
SEC24B	O95487-2
TDP2	O95551-2
ETHE1	O95571
ACSL3	O95573
POLR1A	O95602
DUS4L	O95620
STAMBP	O95630
CPSF4	O95639
ASMTL	O95671
CDS2	O95674
KRT75	O95678
RAB3D	O95716
SNAP29	O95721
OXSR1	O95747
PTBP3	O95758-6
8,00 LSM	O95777
AP2A1	O95782-2
ZMYM6	O95789
STAU1	O95793
BAG2	O95816
MAP4K4	O95819-6
MLYCD	O95822
AIFM1	O95831
EML2	O95834-3
TSPAN15	O95858
BPNT1	O95861
DDAH2	O95865
ABHD16A	O95870
TXNDC12	O95881
AGR2	O95994
NDUFB10	O96000
CLPTM1	O96005
TOMM40	O96008
PEX11B	O96011-2
PAK4	O96013-4
ACTL6A	O96019
MT-CYB	P00156
CYB5A	P00167-2
LDHA	P00338
ALDH1A1	P00352
GLUD1	P00367
DHFR	P00374
CYB5R3	P00387-2
GSR	P00390-3
MT-CO2	P00403
SOD1	P00441
CP	P00450
PNP	P00491
HPRT1	P00492
GOT2	P00505
EGFR	P00533
Pgk1	P00558
AK1	P00568
HP	P00738
MT-ATP6	P00846
CA2	P00918
ASS1	P00966
SERPINC1	P01008
SERPINA1	P01009
SERPINA3	P01011
A2M	P01023
C3	P01024
TIMP1	P01033
CST3	P01034
KNG1	P01042-2
NRAS	P01111
KRAS	P01116
KRAS	P01116-2
JCHAIN	P01591
IGKV1-5	P01602
IGKV3-20	P01619
IGLV1-47	P01700
PIGR	P01833
IGKC	P01834
IGHG1	P01857
IGHG2	P01859
IGHM	P01871
IGHA2	P01877
HLA-A	P01891
HLA-DRA	P01903
HBD	P02042
COL1A1	P02452
COL3A1	P02461
KRT14	P02533
KRT6A	P02538
LMNA	P02545
APOA1	P02647
APOE	P02649
FGA	P02671
FGB	P02675
FGG	P02679
SLC4A1	P02730
C1QB	P02746
C1QC	P02747
LRG1	P02750
FN1	P02751
AMBP	P02760
ORM1	P02763
TTR	P02766
ALB	P02768
TFRC	P02786
TF	P02787
HPX	P02790
FTL	P02792
MT-ND5	P03915
VTN	P04004
CAT	P04040
GBA	P04062
FUCA1	P04066
ALDOA	P04075
CSTB	P04080
ANXA1	P04083
SOD2	P04179
OAT	P04181
HRG	P04196
A1BG	P04217-2
CD74	P04233-2
KRT1	P04264
GAPDH	P04406-2
ASL	P04424-2
HLA-A	P04439
ERBB2	P04626-4
HSPB1	P04792
RPN1	P04843
RPN2	P04844-2
GNAI2	P04899-2
HIST1H2AB	P04908
ATP1A1	P05023-4
ATP1B1	P05026
APP	P05067
ALDH2	P05091
HMGN1	P05114
SLC25A5	P05141
SERPING1	P05155-2
MPO	P05164-3
PCCA	P05165
EIF2S1	P05198
RPLP1	P05386
RPLP2	P05387
RPLP0	P05388
SSB	P05455
HLA-A	P05534
ITGB1	P05556
KRT18	P05783
KRT8	P05787
MYL1	P05976-2
UROD	P06132
INSR	P06213-2
GSN	P06396-2
RB1	P06400
PTMA	P06454-2
CDK1	P06493
ATP5B	P06576
S100A6	P06703
APOA4	P06727
EIF4E	P06730-2
CEACAM5	P06731
ENO1	P06733
PYGL	P06737
GPI	P06744
GPI	P06744-2
NPM1	P06748-2
TPM3	P06753
ITGAV	P06756-2
HEXA	P06865
EPHX1	P07099
DBI	P07108-6
FABP1	P07148
LDHB	P07195
CENPB	P07199
GPX1	P07203
Pgk2	P07205
P4HB	P07237
H1F0	P07305
ANXA2	P07355
CAPN1	P07384
TUBB	P07437
PSAP	P07602
HEXB	P07686
PFN1	P07737
APRT	P07741
EPRS	P07814
CTSB	P07858
HSP90AA1	P07900-2
GALT	P07902
GALT	P07902-2
LAMB1	P07942
LYN	P07948-2
TPM2	P07951-3
FH	P07954-2
SP1	P08047-3
COL1A2	P08123
ANXA6	P08133
SLC3A2	P08195
GUSB	P08236-2
PFKM	P08237
HSP90AB1	P08238
SRPRA	P08240
ASNS	P08243
SOD3	P08294
CTSG	P08311
HMBS	P08397
PDHA1	P08559-2
COL4A2	P08572
CYC1	P08574
SNRPB2	P08579
MET	P08581
CFH	P08603
SNRNP70	P08621-2
VIM	P08670
RPS17	P08708
KRT19	P08727
KRT7	P08729
GNAI3	P08754
ANXA5	P08758
RPSA	P08865
SNRPA	P09012
ENO2	P09104
ACAA1	P09110
GSTP1	P09211
VIL1	P09327
LGALS1	P09382
QDPR	P09417
HMGB1	P09429
FBP1	P09467
TPM1	P09493-10
CLTA	P09496-2
CLTB	P09497-2
ANXA4	P09525
CNP	P09543-2
DLD	P09622
HNRNPA1	P09651
SNRPA1	P09661
TACSTD2	P09758
PARP1	P09874
LTA4H	P09960
ALDOC	P09972
C4B	P0C0L5
H2AFZ	P0C0S5
ACSM4	P0C7M7
CHTF8	P0CG12
DHRS4L1	P0CG22
POTEI	P0CG38
POTEJ	P0CG39
SULT1A3	P0DMM9-3
HSPA1A	P0DMV8
U2AF1L5	P0DN76
IGLC2	P0DOY2
POLR1D	P0DPB6
FDX1	P10109
RAP2A	P10114
TROVE2	P10155-3
GAA	P10253
RRAS	P10301
HIST1H1E	P10412
DLAT	P10515
PTPRF	P10586
TXN	P10599
COX5B	P10606
CTSA	P10619-2
MGST1	P10620
PRKAR1A	P10644
ESD	P10768
HSPD1	P10809
CLU	P10909-2
HSPA5	P11021
LAMC1	P11047
SLC2A1	P11166
EPB41	P11171
UMPS	P11172
PDHB	P11177-2
DBT	P11182
ITGAM	P11215-2
PYGB	P11216
PYGM	P11217
RALA	P11233
RALB	P11234-3
BCR	P11274
LAMP1	P11279
ACADM	P11310-2
Top1	P11387
TOP2A	P11388-4
G6PD	P11413-2
UBL4A	P11441
MTHFD1	P11586
IGF2R	P11717
ADH5	P11766
PRPS2	P11908-2
PABPC1	P11940
PCNA	P12004
HARS	P12081-4
FABP2	P12104
COL6A1	P12109
COL6A2	P12110
COL6A3	P12111-4
SLC25A4	P12235
SLC25A6	P12236
IMPDH2	P12268
TPR	P12270
CKB	P12277
FCGR2A	P12318-2
ANXA3	P12429
CKMT1A	P12532
BCKDHA	P12694
ACTN1	P12814
MYL4	P12829
CDH1	P12830
SRC	P12931-2
PEPD	P12955
XRCC6	P12956
XRCC5	P13010
UNG	P13051
COX4I1	P13073
LAMP2	P13473
RNH1	P13489
EEF2	P13639
KRT10	P13645
KRT13	P13646
KRT5	P13647
PDIA4	P13667
P4HA1	P13674
CEACAM1	P13688
ALAD	P13716
HLA-E	P13747
HLA-DRB1	P13760
LCP1	P13796
PLS3	P13797
ETFA	P13804
GYS1	P13807
PRKAR2A	P13861
GTF2F2	P13984
MTHFD2	P13995
MIF	P14174
CD99	P14209
FDPS	P14324-2
TRIM27	P14373
COX7A2	P14406
NID1	P14543
AKR1A1	P14550
PKM	P14618
PKM	P14618-2
HSP90B1	P14625
MYL6B	P14649
SNRPB	P14678-2
IDE	P14735
POU2F1	P14859-5
HNRNPL	P14866
DARS	P14868
JUP	P14923
UQCRB	P14927
GLUL	P15104
GSPT1	P15170-2
ARSA	P15289-2
EZR	P15311
UCHL3	P15374
CD46	P15529-2
NME1	P15531-2
NQO1	P15559-2
GNS	P15586
PHKG2	P15735-2
RPS2	P15880
DSP	P15924
RPA2	P15927-3
CD44	P16070-3
ITGB4	P16144
CBR1	P16152
ACADS	P16219
CREB1	P16220
GLB1	P16278
NCK1	P16333
HIST1H1B	P16401
HIST1H1D	P16402
HIST1H1C	P16403
POR	P16435
DPEP1	P16444
ATP2A2	P16615-2
FAH	P16930-2
STMN1	P16949
YBX3	P16989
NAGA	P17050
HSPA6	P17066
HMGA1	P17096-3
TMEM11	P17152
GOT1	P17174
PRKCA	P17252
ITGA2	P17301
PRKACA	P17612
CAPN2	P17655
DES	P17661
PTPN2	P17706-2
CTPS1	P17812
DDX5	P17844
PFKL	P17858-2
LGALS3	P17931
TCP1	P17987
PTPN1	P18031
IGFBP2	P18065
RPL35A	P18077
ITGB5	P18084
ARF4	P18085
RPL7	P18124
VCL	P18206-2
GPX2	P18283
PTPRA	P18433-2
NAT1	P18440
SON	P18583-5
NELFE	P18615
RPL17	P18621-3
PGAM1	P18669
RCC1	P18754-2
SDC1	P18827
LIG1	P18858-3
ATP5J	P18859-2
KRT15	P19012
TSPAN8	P19075
NCL	P19338
HK1	P19367-2
POLR2C	P19387
NDUFV2	P19404
TRIM21	P19474
EIF2AK2	P19525
SRM	P19623
SLC9A1	P19634
CSNK2A2	P19784
AOC1	P19801-2
ITIH2	P19823
NFKB1	P19838-2
TYMP	P19971
ATP2B1	P20020-4
EIF2S2	P20042
ANXA7	P20073-2
BTF3	P20290-2
RAB4A	P20338
RAB5A	P20339-2
RAB6A	P20340
MSH3	P20585
PSMB1	P20618
M6PR	P20645
COX5A	P20674
LMNB1	P20700
AGA	P20933
RASA1	P20936
PTMS	P20962
GSTM3	P21266
ATP6V1B2	P21281
ATP6V1C1	P21283
CSRP1	P21291
FLNA	P21333-2
MAOA	P21397
ACO1	P21399
GPD1	P21695-2
VDAC1	P21796
ERBB3	P21860
SDHB	P21912
CD9	P21926
BCKDHB	P21953
COMT	P21964-2
TGM2	P21980
MUT	P22033
OSBP	P22059
PCMT1	P22061-2
FBL	P22087
GART	P22102
GART	P22102-2
CDH3	P22223
PAICS	P22234-2
SCP2	P22307
SCP2	P22307-2
UBA1	P22314-2
NME2	P22392-2
HIST1H1T	P22492
FDXR	P22570-7
HNRNPA2B1	P22626
RFX1	P22670
PRKACB	P22694-2
UQCRC2	P22695
TCEA1	P23193
ITGA6	P23229-3
SFPQ	P23246
TUBG1	P23258
PPIB	P23284
ME2	P23368
WARS	P23381
RPS3	P23396
JAK1	P23458
PTPRE	P23469-2
SP100	P23497-4
AHCY	P23526
CFL1	P23528
EIF4B	P23588-2
F8A1	P23610
ATP2B4	P23634-6
ITPKA	P23677
CPT2	P23786
DTYMK	P23919-2
RRM1	P23921
EEF1B2	P24534
ATP5F1	P24539
TBXAS1	P24557-3
ACP1	P24666-2
ACP1	P24666-4
ACAT1	P24752
TNC	P24821-4
POLR2A	P24928
CDK2	P24941
COL8A2	P25067
GRK2	P25098
MCM3	P25205
AZGP1	P25311
MPST	P25325-2
RPS12	P25398
BRD2	P25440-2
YY1	P25490
DNAJB1	P25685
DNAJB2	P25686
ATP5A1	P25705
CTSS	P25774
PSMA1	P25786-2
PSMA2	P25787
PSMA3	P25788-2
PSMA4	P25789
S100P	P25815
ITGA3	P26006-1
MSN	P26038
PTPN3	P26045
DDX6	P26196
CTNNA2	P26232-2
DNMT1	P26358-2
U2AF2	P26368-2
RPL13	P26373
IVD	P26440
S100A4	P26447
MGAT1	P26572
HMGB2	P26583
TARS	P26639-2
VARS	P26640
EEF1G	P26641
FKBP2	P26885
STOM	P27105
AK4	P27144
ANXA13	P27216-2
YWHAQ	P27348
MAPK3	P27361
MARK3	P27448-3
DPP4	P27487
RPA1	P27694
APEX1	P27695
CAD	P27708
CALR	P27797
CANX	P27824-2
PSMB8	P28062
PSMA5	P28066
PSMB4	P28070
PSMB6	P28072
PSMB5	P28074
PSMB5	P28074-3
GSTM2	P28161-2
ABCD3	P28288
SSFA2	P28290
NDUFS1	P28331-2
POLD1	P28340
MAPK1	P28482
GCA	P28676
RXRB	P28702-3
LAP3	P28838
GTF2E1	P29083
TPP2	P29144
IMPA1	P29218-3
EPHA2	P29317
EPHB2	P29323-2
PTPN6	P29350-3
MPG	P29372-2
TKT	P29401
CASP1	P29466-2
PML	P29590
EEF1D	P29692-3
MARCKS	P29966
GNA11	P29992
ALDH4A1	P30038
PBLD	P30039
ERP29	P30040
PRDX6	P30041
BLVRB	P30043
PRDX5	P30044-2
DDT	P30046
PRDX3	P30048-2
ATP5D	P30049
RPL12	P30050
ECHS1	P30084
CMPK1	P30085
PEBP1	P30086
PDIA3	P30101
PPP2R1A	P30153
CDC27	P30260-2
PPIF	P30405
NMT1	P30419
HLA-B	P30486
HLA-C	P30499
HMOX2	P30519-2
ADSS	P30520
LRPAP1	P30533
TSPO	P30536
ADSL	P30566
CLIP1	P30622-2
GSTT1	P30711
SERPINB1	P30740
ALDH1B1	P30837
POLR2B	P30876
LCN1	P31025
SDHA	P31040
CORO1A	P31146
GDI1	P31150
MAT2A	P31153
CPS1	P31327-3
RRM2	P31350-2
SDC4	P31431-2
DNAJA1	P31689
UQCRC1	P31930
HIBADH	P31937
ATIC	P31939
ATIC	P31939-2
HNRNPH3	P31942
HNRNPH1	P31943
YWHAB	P31946-2
SFN	P31947
STIP1	P31948
S100A11	P31949
PRDX2	P32119
DCTD	P32321-2
PYCR1	P32322
GBP2	P32456
ELF1	P32519-2
DSG3	P32926
CTH	P32929
RPL9	P32969
ACSL1	P33121-3
KIF5B	P33176
CSTF2	P33240-2
ABCC1	P33527
MAN1A1	P33908
MCM4	P33991
MCM5	P33992
MCM7	P33993
SHMT1	P34896-3
SHMT2	P34897
EPHX2	P34913
HSPA4	P34932
MPI	P34949
CA8	P35219
CTNNA1	P35221
CTNNB1	P35222
PHB	P35232
SERPINB6	P35237
RPA3	P35244
RFC4	P35249
RFC2	P35250
GTF2F1	P35269
SPR	P35270
KRT9	P35527
FBN1	P35555
AGL	P35573
MYH9	P35579
MYH10	P35580
COPB2	P35606-2
ADD1	P35611-3
BSG	P35613-3
FUS	P35637-2
NUP214	P35658-4
DEK	P35659
MYH11	P35749
GLRX	P35754
PPM1A	P35813-3
KRT20	P35900
KRT2	P35908
HMGCL	P35914
PSMC2	P35998
Arl2	P36404
Arl3	P36405
TRIM23	P36406-2
ATP5C1	P36542
ATP6V1E1	P36543
CPOX	P36551
RPL4	P36578
PGM1	P36871
PGM1	P36871-2
PPP1CC	P36873-2
GNL1	P36915
SERPINB5	P36952
DLST	P36957
GPX4	P36969
HSD17B2	P37059
SRP14	P37108
NUP62	P37198
FDFT1	P37268
TAGLN2	P37802
TALDO1	P37837
ETFB	P38117-2
RBMX	P38159
ATP6V1A	P38606-2
HSPA9	P38646
EIF4A3	P38919
RPS19	P39019
RPL3	P39023
COL18A1	P39060
DDOST	P39656
ANP32A	P39687
FEN1	P39748
CUX1	P39880-3
CAPG	P40121
CEACAM6	P40199
TXLNA	P40222
CCT6A	P40227
PSMB10	P40306
PBX2	P40425
RPL13A	P40429
Arl1	P40616-2
MLH1	P40692
STAT3	P40763-2
USP8	P40818
MDH1	P40925
MDH2	P40926
RFC5	P40937-2
RFC3	P40938
HADHA	P40939
EIF2S3	P41091
EIF2D	P41214
UBA7	P41226
NAA10	P41227
KDM5C	P41229-5
HNF4A	P41235-4
PPP1R2	P41236
CSK	P41240
GARS	P41250
IARS	P41252
EIF1	P41567
ACTR1B	P42025
ECI1	P42126-2
TMPO	P42166
TMPO	P42167
STAT1	P42224
STAT6	P42226
SKIV2L2	P42285
AKR1C3	P42330
MTOR	P42345
PI4KA	P42356
EPS15	P42566
CASP3	P42574
RBM34	P42696
LRPPRC	P42704
ACAA2	P42765
HTT	P42858
PAFAH1B1	P43034
CRAT	P43155-2
MSH2	P43246
BTD	P43251-2
GPD2	P43304
SSR1	P43307
SYK	P43405-2
RANBP1	P43487-2
NAMPT	P43490
PSMC4	P43686
TSFM	P43897
VDAC2	P45880-1
ACADSB	P45954
CBX5	P45973
USP5	P45974-2
MKI67	P46013
RANGAP1	P46060
RECQL	P46063
NOP2	P46087-4
CRK	P46108
CRKL	P46109
MTIF2	P46199
BAG6	P46379-2
NSF	P46459
CDKN1B	P46527
MAP2K3	P46734-3
RPL27A	P46776
RPL5	P46777
RPL21	P46778
RPS9	P46781
RPS5	P46782
RPS10	P46783
MAP1B	P46821
NEDD4	P46934-4
YAP1	P46937-6
UTRN	P46939-2
IQGAP1	P46940
HAAO	P46952
GYG1	P46976
STT3A	P46977
RABIF	P47224
RAP1GAP	P47736-4
CAPZA2	P47755
CAPZB	P47756-2
QARS	P47897
RPL29	P47914
UQCRFS1	P47985
ATP5O	P48047
LIMS1	P48059-2
PREP	P48147
ME1	P48163
LSS	P48449
PPP3CC	P48454-2
GCLC	P48506
GCLM	P48507
NRIP1	P48552
PRRC2A	P48634
GSS	P48637
CCT5	P48643
CSNK1D	P48730-2
IDH2	P48735
PITPNB	P48739-2
CD97	P48960-2
MARCKSL1	P49006
PXN	P49023-4
MAPKAPK2	P49137
ALDH9A1	P49189
RPL34	P49207
RPIA	P49247
LMAN1	P49257
NASP	P49321
FASN	P49327
FNTA	P49354
DHPS	P49366
CCT3	P49368
MRPL19	P49406
ARRB1	P49407
TUFM	P49411
ALDH7A1	P49419-2
INPP1	P49441
SRP9	P49458
PCYT1A	P49585
AARS	P49588
CARS	P49589-3
HARS2	P49590-2
SARS	P49591
PRIM2	P49643
PSMB3	P49720
PSMB2	P49721
MCM2	P49736
ACADVL	P49748
YLPM1	P49750-4
TMED10	P49755
RBM25	P49756
NUMB	P49757-3
PSEN1	P49768-2
EIF2B2	P49770
HINT1	P49773
FHIT	P49789
NUP153	P49790-3
RANBP2	P49792
NDUFV1	P49821-2
GSK3A	P49840
GSK3B	P49841-2
NT5C2	P49902
SEPHS1	P49903
GMPS	P49915
LIG3	P49916-3
MRE11	P49959
HNMT	P50135
GNAQ	P50148
IDH3A	P50213
SULT1A1	P50225
MMP14	P50281
PPOX	P50336
GDI2	P50395
EMD	P50402
CPT1A	P50416
SERPINB8	P50452
SERPINB9	P50453
SERPINH1	P50454
ST13	P50502
PEX5	P50542-4
VASP	P50552
DNM2	P50570
METAP2	P50579
CDK9	P50750-2
LRBA	P50851-2
PPT1	P50897
RPL14	P50914
CCT8	P50990
CCT8	P50990-2
CCT4	P50991
ANXA11	P50995-2
FXR1	P51114
FXR2	P51116
RAB5C	P51148-2
RAB7A	P51149
RAB9A	P51151
RAB13	P51153
RAB27A	P51159
FABP6	P51161-2
DAP	P51397
DAP3	P51398
DUSP3	P51452
SMARCA2	P51531
IDH3G	P51553
GALK1	P51570-2
SSR4	P51571
BCAP31	P51572-2
TPMT	P51580
CYP2J2	P51589
MECP2	P51608-2
HCFC1	P51610
HCFC1	P51610-4
ALDH3A2	P51648-2
ALDH5A1	P51649-2
HSD17B4	P51659
PSMD7	P51665
UBE2D1	P51668
SGSH	P51688
ARSE	P51690
STAT5B	P51692
RPS6KA3	P51812
HDGF	P51858
LUM	P51884
HNRNPA3	P51991
FUT6	P51993-2
PGD	P52209-2
HNRNPM	P52272
KPNA2	P52292
KPNA1	P52294
NCBP2	P52298-3
RAP1GDS1	P52306-4
POLR2H	P52434
MAP2K6	P52564
ARHGDIB	P52566
AGFG1	P52594-2
HNRNPF	P52597
MSH6	P52701
RBM5	P52756
RIDA	P52758
SMS	P52788
HK2	P52789
MRPL12	P52815
THOP1	P52888
CAPZA1	P52907
NUP98	P52948
BLVRA	P53004
SLC25A1	P53007
PPP5C	P53041
ARFIP1	P53367
NUBP1	P53384-2
ACLY	P53396-2
METAP1	P53582
SUCLG1	P53597
MVD	P53602
PGGT1B	P53609
RABGGTB	P53611
COPB1	P53618
COPA	P53621-2
AP2S1	P53680
HCCS	P53701
SMTN	P53814-6
SLC16A1	P53985
IST1	P53990-5
SEC24C	P53992
SUB1	P53999
POLG	P54098
CLNS1A	P54105
RARS	P54136
YARS	P54577
USP14	P54578
PRKAG1	P54619-2
HSPA2	P54652
ATP1B3	P54709
RAD23A	P54725-3
RAD23B	P54727
EPHB3	P54753
EPHB4	P54760
NAGLU	P54802
GALC	P54803
AK2	P54819-2
HMGCS2	P54868
ALDH18A1	P54886
NAPA	P54920
EIF5	P55010
SLC12A2	P55011-3
DRG2	P55039
CSE1L	P55060-3
VCP	P55072
MFAP1	P55081
HADHB	P55084
MANF	P55145
AFDN	P55196-1
CASP6	P55212
ADK	P55263
ADAR	P55265-4
TPD52	P55327-4
SEC13	P55735
NPEPPS	P55786
HNRNPH2	P55795
OXCT1	P55809
EIF3B	P55884-2
BID	P55957-2
NDUFV3	P56181-2
RRP1	P56182
MARS	P56192
POLE2	P56282-3
ATP5I	P56385
LGALS4	P56470
HDAC4	P56524
EIF6	P56537
CTBP2	P56545-3
NDUFA6	P56556
PEX3	P56589
CLDN12	P56749
HSD17B7	P56937-3
BCAR1	P56945-2
TMEM33	P57088
RAB25	P57735
CORO7	P57737-4
NUP107	P57740
EEFSEC	P57772
EPPK1	P58107
MTPN	P58546
ARPC4	P59998
TPI1	P60174-1
EIF3E	P60228
SEC61B	P60468
PPP4C	P60510
MYL6	P60660-2
ACTB	P60709
EIF4A1	P60842
RPS20	P60866
S100A10	P60903
CDC42	P60953
DSTN	P60981
GMFB	P60983
RAB8A	P61006
SPCS3	P61009
SRP54	P61011
RAB4B	P61018-2
RAB2A	P61019-2
RAB5B	P61020
RAB10	P61026
UBE2D3	P61077-3
UBE2M	P61081
UBE2K	P61086
UBE2N	P61088
RAB14	P61106
ACTR3	P61158
ACTR2	P61160
ACTR1A	P61163
COPS2	P61201-2
ABCE1	P61221
RPS3A	P61247
RPL26	P61254
PSME3	P61289-3
RPL15	P61313
MAGOH	P61326
RPL27	P61353
ATP6V0D1	P61421
PCBD1	P61457
RPL37A	P61513
RHOA	P61586
HSPE1	P61604
VBP1	P61758
STXBP1	P61764
DAD1	P61803
SUMO2	P61956
UFM1	P61960
DCAF7	P61962
AP1S1	P61966
NUTF2	P61970
HNRNPK	P61978-3
YWHAG	P61981
TIMM10	P62072
RPS7	P62081
PPP1CA	P62136
PPP1CB	P62140
PSMC1	P62191
PSMC5	P62195
RPS8	P62241
RPS15A	P62244
RPS16	P62249
YWHAE	P62258
RPS14	P62263
RPS23	P62266
RPS18	P62269
RPS13	P62277
RPS11	P62280
SNRPE	P62304
SNRPF	P62306
Lsm3	P62310
Lsm6	P62312
SNRPD1	P62314
SNRPD2	P62316
SNRPD3	P62318-2
TMSB4X	P62328
ARF6	P62330
PSMC6	P62333
SELENOT	P62341
RPL7A	P62424
ETF1	P62495
RPS4X	P62701
PPP2CB	P62714
RPS6	P62753
HIST1H4A	P62805
RAB1A	P62820
RAN	P62826
RPL23	P62829
RAP1A	P62834
RPS24	P62847-4
RPS25	P62851
RPS26	P62854
RPS28	P62857
GNB1	P62873-2
RBX1	P62877
RPL30	P62888
RPL31	P62899
RPL10A	P62906
RPL32	P62910
RPL11	P62913
RPL8	P62917
PPIA	P62937
FKBP1A	P62942
GRB2	P62993
TRA2B	P62995
RAC1	P63000-2
AP2B1	P63010-2
VAMP2	P63027
GNAI1	P63096
YWHAZ	P63104
PPP2R2A	P63151-2
DYNLL1	P63167
RPL38	P63173
SKP1	P63208
RPS21	P63220
EIF5A	P63241
ACTG2	P63267
UBE2I	P63279
TMSB10	P63313
YBX1	P67809
SEC11A	P67812-3
CSNK2B	P67870
TPM4	P67936
TPM4	P67936-2
UBE2L3	P68036-3
ACTA1	P68133
TUBA1B	P68363
TUBA4A	P68366-2
TUBB4B	P68371
CSNK2A1	P68400
PAFAH1B2	P68402
HIST1H3A	P68431
HBB	P68871
NOMO3	P69849
HBA1	P69905
CXADR	P78310-7
NOP14	P78316
IGBP1	P78318
PSPH	P78330
EIF4G2	P78344
RPP30	P78346-2
GTF2I	P78347-2
CCT2	P78371
GSTO1	P78417
RELN	P78509-2
PRKDC	P78527
PRKDC	P78527-2
ADAM17	P78536
LCN2	P80188
IFI35	P80217-2
NUCB2	P80303-2
HSD11B2	P80365
IGLV3-21	P80748
DCD	P81605
TMF1	P82094-2
MRPS25	P82663
MRPS10	P82664
MRPS5	P82675
MRPS36	P82909
MRPS11	P82912-2
MRPS21	P82921
MRPS34	P82930
MRPS6	P82932
MRPS9	P82933
HMGN5	P82970
HTRA3	P83110
LACTB	P83111
COG7	P83436
HPCA	P84074
ARF1	P84077
ARF5	P84085
ERH	P84090
RHOG	P84095
RPL19	P84098
SRSF3	P84103-2
FOXK1	P85037
ARHGAP8	P85298-3
CCZ1B	P86790
MUC5AC	P98088
FBLN2	P98095-2
HSPG2	P98160
XIAP	P98170
EFNB1	P98172
RBM3	P98179
ATP2C1	P98194-4
CYCS	P99999
TFAM	Q00059
PITPNA	Q00169
SLC25A3	Q00325-2
GTF2B	Q00403
PURA	Q00577
CLTC	Q00610-2
HSF1	Q00613
NFKB2	Q00653-4
FKBP3	Q00688
REEP5	Q00765
SORD	Q00796
HNRNPU	Q00839
SPTBN1	Q01082
SPTBN1	Q01082-3
TIAL1	Q01085-2
SET	Q01105-2
SRSF2	Q01130-2
GALK2	Q01415-2
AMPD2	Q01433
FABP5	Q01469
CAP1	Q01518-2
HMGCS1	Q01581
IFITM3	Q01628
DR1	Q01658
EXOSC10	Q01780
PFKP	Q01813
XPC	Q01831
EWSR1	Q01844-3
OCRL	Q01968
PLCB3	Q01970
TAGLN	Q01995
DHODH	Q02127
OGDH	Q02218
ALDH6A1	Q02252
CYP27A1	Q02318
BDH1	Q02338
DSC2	Q02487
RPL18A	Q02543
FKBP4	Q02790
PLOD1	Q02809-2
NUCB1	Q02818
RPL6	Q02878
[truncated: 2,231 more rows]

## Sheet: 9CRAstudy_ANOVA
Genes	Protein.Group	ANOVA q-value	-Log ANOVA p value	Cluster
SMURF1	Q9HCE7-2	0.0033271	343111	Cluster 2
LAGE3	Q14657	0.00990947	250893	Cluster 2
HAUS3	Q68CZ6	0.00411429	291417	Cluster 2
TXNDC17	Q9BRA2	0.00405594	397962	Cluster 2
SOD2	P04179	0.00598844	325054	Cluster 2
TMX3	Q96JJ7	0.00354098	367259	Cluster 2
RABL6	Q3YEC7	0.00694416	357087	Cluster 2
IGHG2	P01859	0.00593023	276276	Cluster 2
CCT7	Q99832	0.00820465	562029	Cluster 2
HSPA8	A8K7Q2	0.00101493	506054	Cluster 2
DPEP1	P16444	0.00979079	234563	Cluster 2
PUF60	Q9UHX1-6	0.00557647	301968	Cluster 2
NOL7	Q9UMY1	0.00364444	335757	Cluster 2
ALDOA	P04075	0.000603774	547007	Cluster 2
FASN	P49327	0.00854054	292372	Cluster 2
TFRC	P02786	0.002625	341322	Cluster 2
MCM5	P33992	0.00690722	372384	Cluster 2
MCM6	Q14566	0.000727273	552718	Cluster 2
MCM7	P33993	0.000689655	613634	Cluster 2
MCM3	P25205	0	667735	Cluster 2
PABPC4	Q13310-2	0.00376642	6295	Cluster 2
LDHA	P00338	0.000666667	525741	Cluster 2
EPPK1	P58107	0.00531677	365525	Cluster 2
TMEM45B	Q96B21	0.00167089	371225	Cluster 2
DMBT1	Q9UGM3-3	0.00233708	319276	Cluster 2
EMG1	Q92979	0.000538462	461113	Cluster 2
SLC25A6	P12236	0.000585366	511811	Cluster 2
OXSR1	O95747	0.00626966	387289	Cluster 2
AMACR	Q9UHK6-5	0.00348387	325678	Cluster 2
MRPL58	Q14197	0.00518987	353439	Cluster 2
ACOT11	Q8WXI4-2	0.000595745	459432	Cluster 2
RPL31	P62899	0.00154667	581234	Cluster 2
MRPS34	P82930	0.00718812	308385	Cluster 2
MRPL12	P52815	3	449976	Cluster 2
IDH3G	P51553	1	390938	Cluster 2
MRPL17	Q9NRX2	0.00357025	35566	Cluster 2
DUOX2	Q9NRD8	0.00722388	255889	Cluster 2
FABP1	P07148	0.000967742	34031	Cluster 2
PLBD1	Q6P4A8	0.0034	320866	Cluster 2
GGH	Q92820	0.000896552	414459	Cluster 2
RPS5	P46782	0.0035873	449696	Cluster 2
YIF1B	Q5BJH7-2	0.00753846	258271	Cluster 2
MLH1	P40692	0.00323478	34103	Cluster 2
EIF5A	P63241	0.00410959	401484	Cluster 2
EIF4A2	Q14240-2	0.00603429	466015	Cluster 2
QTRT1	Q9BXR0	0.00359055	477261	Cluster 2
EEF1A2	Q05639	0.00108571	503112	Cluster 2
RPS18	P62269	0.00454902	544944	Cluster 2
RPL35A	P18077	0.00413605	477087	Cluster 2
PM20D2	Q8IYS1	0.0032381	31899	Cluster 2
RBBP4	Q09028-3	0.00914783	322952	Cluster 2
SYNCRIP	O60506	0.00645304	358459	Cluster 2
PIKFYVE	Q9Y2I7	0.00158974	348545	Cluster 2
ARRB1	P49407	0.00416107	311015	Cluster 2
PARL	Q9H300	0.00957627	247569	Cluster 2
PAK6	Q9NQU5-2	0	502952	Cluster 2
CEP164	Q9UPV0	0.00677249	269893	Cluster 2
EIF4A1	P60842	0.00314563	455914	Cluster 2
CDCA8	Q53HL2	0.00781221	250234	Cluster 2
RPS24	P62847-4	0.00993388	314094	Cluster 2
RPS10	P46783	0.00752607	353147	Cluster 2
RPL10A	P62906	0.0035969	479006	Cluster 2
RPS13	P62277	0.000615385	501126	Cluster 2
RPL27	P61353	0	684121	Cluster 2
RPL6	Q02878	0.00064	644806	Cluster 2
RPL34	P49207	0.000615385	627039	Cluster 2
PABPC1	P11940	0.00935043	370757	Cluster 2
RPL17	P18621-3	0.00534146	361859	Cluster 2
FAU	E9PR30	0.00165	419572	Cluster 2
RBX1	P62877	0.00323636	402644	Cluster 2
YBX1	P67809	0.00625	398528	Cluster 2
RPL29	P47914	0.0006	549536	Cluster 2
RPS2	P15880	0.00075	586193	Cluster 2
RPL35	F2Z388	0.00405517	382255	Cluster 2
RPL38	P63173	0.00510256	321093	Cluster 2
RPL23A	A8MUS3	0.000631579	663075	Cluster 2
RPL9	P32969	0.0006	509012	Cluster 2
RPL11	P62913	0.000636364	497517	Cluster 2
RPL22	K7ERI7	0.00883929	384616	Cluster 2
RPS3A	P61247	0.00256842	591901	Cluster 2
RPLP0	P05388	0.000622222	58847	Cluster 2
RPLP1	P05386	0.000952381	45085	Cluster 2
RACK1	D6R9L0	0.0010303	536293	Cluster 2
RPS14	P62263	0.00339496	459054	Cluster 2
RPL4	P36578	0.00209524	503383	Cluster 2
RPL18	Q07020	0.00241758	456513	Cluster 2
RPS16	P62249	0.0035122	425869	Cluster 2
RPL15	P61313	0.000285714	59623	Cluster 2
RPS25	P62851	0.000545455	552598	Cluster 2
RPS15A	P62244	0.00326606	454827	Cluster 2
RPS9	P46781	0.00218605	436097	Cluster 2
RPL13	P26373	0	840697	Cluster 2
RPL14	P50914	0.000266667	630978	Cluster 2
RPS3	P23396	0.00328205	499648	Cluster 2
RPS4X	P62701	0.00136986	492397	Cluster 2
RPL7A	P62424	0	637133	Cluster 2
RPS8	P62241	0.000685714	582101	Cluster 2
RPL27A	P46776	0	614256	Cluster 2
RPS6	P62753	0.00054902	549286	Cluster 2
RPL13A	P40429	0	626539	Cluster 2
RPL7	P18124	0	656291	Cluster 2
RPS19	P39019	0.00025	67645	Cluster 2
RPL28	H0YMF4	0.000444444	561247	Cluster 2
RPL32	P62910	0.00309804	385667	Cluster 2
RPL24	C9JNW5	0.00110145	412902	Cluster 2
RPS7	P62081	0.003616	396765	Cluster 2
UBE2D3	P61077-3	0.00577778	36709	Cluster 2
RPL12	P30050	0.000666667	721046	Cluster 2
OTOL1	A6NHN0	0.00324324	310679	Cluster 2
TMEM173	Q86WV6	0	574904	Cluster 3
RAB25	P57735	0.00235556	459273	Cluster 3
TAGLN2	P37802	0.00325424	47122	Cluster 3
PARP1	P09874	0.00546988	451826	Cluster 3
MAGOHB	F5H124	0.00757488	280788	Cluster 3
RFT1	Q96AA3	0.00890265	272573	Cluster 3
PTPN1	P18031	0.00666667	310171	Cluster 3
RAB11B	Q15907	0.00913537	432386	Cluster 3
PPP2CB	P62714	0.00408333	442605	Cluster 3
IFI16	Q16666-2	0.000881356	397738	Cluster 3
SERPINH1	P50454	0.00290909	423475	Cluster 3
IRGQ	Q8WZA9	0.00968067	300637	Cluster 3
PRMT1	Q99873-4	0.00754067	311006	Cluster 3
CERS2	Q96G23	0.00122222	462046	Cluster 3
VAMP8	B8ZZT4	0.00714	299581	Cluster 3
NSDHL	Q15738	0.00595402	343061	Cluster 3
ITLN1	Q8WWA0	0.00436842	266542	Cluster 3
ASS1	P00966	0.00944681	298082	Cluster 3
TAGLN	Q01995	0.00388489	287054	Cluster 3
LGALS1	P09382	0.00697959	273133	Cluster 3
ANXA5	P08758	0.000631579	412673	Cluster 3
FLNA	P21333-2	0.00216092	389377	Cluster 3
IGFBP2	P18065	0.000918033	358935	Cluster 3
MYADM	C9JZL8	0.000648649	428613	Cluster 3
C9orf64	Q5T6V5	0.00190244	416618	Cluster 3
LRP10	Q7Z4F1	0.00829358	281244	Cluster 3
MUC1	A0A087WWM1	0.00663043	247905	Cluster 3
LPCAT2	Q7L5N7	0.00690909	277998	Cluster 1
CYP2S1	Q96SQ9	0.00691667	286116	Cluster 1
ARHGEF1	Q92888-3	0.00998333	303166	Cluster 1
SEC22B	O75396	0.00326316	421382	Cluster 1
GNE	Q9Y223-2	0.00285714	387018	Cluster 1
STXBP1	P61764	0.00825806	256729	Cluster 1
IRS2	Q9Y4H2	0.00917544	264446	Cluster 1
CCT6B	Q92526-3	0.00717588	252824	Cluster 1
ACSS1	Q9NUB1-2	0.00875336	292109	Cluster 1
CAMK2G	Q13555-6	0.00525153	323927	Cluster 1
MAOA	P21397	0.00405634	310148	Cluster 1
EPHX2	P34913	0.00690155	295958	Cluster 1
PYGM	P11217	0.000705882	465027	Cluster 1
PYGB	P11216	0.00747317	290549	Cluster 1
MBOAT7	Q96N66	0.00553293	364672	Cluster 1
PPP3CC	P48454-2	0.0009375	549359	Cluster 1
BOD1L1	Q8NFC6	0.00253763	318032	Cluster 1
DUS4L	O95620	0.000592593	356703	Cluster 1
ATP2A3	Q93084-7	0.00657923	298472	Cluster 1
PDIA3	H7BZJ3	0.00498701	353162	Cluster 1
ALDH9A1	P49189	0.00745631	337625	Cluster 1
ACOT1	Q86TX2	0.00885333	270424	Cluster 1
SEC24D	O94855-2	0.00690526	298547	Cluster 1
ERAP2	Q6P179	0.00663784	263411	Cluster 1
SAR1B	Q9Y6B6	0.00418919	353697	Cluster 1
CHID1	Q9BWS9-2	0.00231818	381467	Cluster 1
AMBP	P02760	0.00646154	297588	Cluster 1
NRM	Q8IXM6	0.00818519	268029	Cluster 1
DHRS7	Q9Y394-2	0.003625	422746	Cluster 1
ME1	P48163	0.00366667	300994	Cluster 1
RETREG3	Q86VR2	0.0005	576628	Cluster 1
ALDH1L1	O75891-3	0.00364179	297724	Cluster 1
ECHDC2	Q86YB7	0.0028866	369024	Cluster 1
A2M	P01023	0.00908621	299916	Cluster 1
PPP5C	P53041	0.00182716	477678	Cluster 1
BTD	P43251-2	0.000866667	499549	Cluster 1
UBXN4	Q92575	0.000592593	524601	Cluster 1
SLC4A1	P02730	0.00754286	292267	Cluster 1
MECR	Q9BV79	0.00665241	327158	Cluster 1
ASPSCR1	Q9BZE9-2	0.00845455	433127	Cluster 1
FBXL8	Q96CD0	0.00251064	348862	Cluster 1
TXN2	Q99757	0.00695385	327928	Cluster 1
S100A6	P06703	0.00366154	363175	Cluster 1
BCAP31	P51572-2	0.0042649	33495	Cluster 1
CD99	P14209	0	580863	Cluster 1
CAPNS1	U3KQE2	0.000521739	424549	Cluster 1
PRMT5	G3V2F5	0.000654545	385765	Cluster 1
SAMD9L	Q8IVG5	0.0032963	309238	Cluster 1
COPS5	Q92905	0.00161039	419413	Cluster 1
RACK1	D6RF23	0	644619	Cluster 1
LHPP	Q9H008	0.00512102	280839	Cluster 1
SH3BGRL3	Q9H299	0.000235294	536154	Cluster 1
SPG7	Q9UQ90	0.00909251	302325	Cluster 1
PPP1R21	Q6ZMI0	0.0099751	275774	Cluster 1
FDX1	P10109	0.000571429	435833	Cluster 1
GALT	P07902-2	0.00331034	334867	Cluster 1
PLGRKT	Q9HBL7	0.000666667	543679	Cluster 1
ACSF2	Q96CM8-2	0.00152632	380628	Cluster 1
NME3	H3BPR2	0.00325	369444	Cluster 1
HMGCL	P35914	0.00056	438593	Cluster 1
	A0A096LPI6	0.00719212	289287	Cluster 1
MIPEP	Q99797	0.00803738	342582	Cluster 1
MRPL44	Q9H9J2	0.00535	337919	Cluster 1
PSAP	P07602	0.00668085	289674	Cluster 1
AGMAT	Q9BSE5	0.00329204	351173	Cluster 1
DFFA	O00273	0.00632402	351879	Cluster 1
MRPL34	M0R226	0.00363359	374175	Cluster 1
RPA3	P35244	0.00324528	345286	Cluster 1
KBTBD11	O94819	0.000651163	48705	Cluster 1
TTC38	Q5R3I4	0.00370588	349491	Cluster 1
ACAA2	P42765	0.00366917	308665	Cluster 1
ME2	P23368	0.00498065	31723	Cluster 1
MARCKS	P29966	0.000608696	414592	Cluster 1
SULT1B1	O43704	0.000714286	431751	Cluster 1
CYP27A1	Q02318	0.000642857	392672	Cluster 1
C1QBP	Q07021	0.0052327	309618	Cluster 1
TMEM126A	Q9H061	0.0083653	281904	Cluster 1
COMT	P21964-2	0.00850679	318139	Cluster 1
GSTM3	P21266	0	682742	Cluster 1
HSDL2	Q6YN16	0.00385507	37389	Cluster 1
LIN7C	Q9NUP9	0.0055858	358298	Cluster 1
SDC1	P18827	0.00212048	34184	Cluster 1
ACADSB	P45954	0.00625989	283768	Cluster 1
C1QC	P02747	0.00112676	385805	Cluster 1
RIDA	P52758	0	598874	Cluster 1
AOC1	P19801-2	0.00151351	380385	Cluster 1
VWA2	Q5GFL6-2	0.00252174	364318	Cluster 1
CNDP2	Q96KP4	0.00530909	297084	Cluster 1
IMPA1	P29218-3	0.00633333	349386	Cluster 1
SIAE	Q9HAT2	0.00312871	385444	Cluster 1
ATP5H	O75947	0.000583333	451406	Cluster 1
AK3	Q9UIJ7	0.00104615	429738	Cluster 1
ETFB	P38117-2	0.00993443	298874	Cluster 1
TMEM11	P17152	0.00528395	373535	Cluster 1
FDXR	P22570-7	0.00211765	359408	Cluster 1
ACADVL	P49748	0.00756604	279779	Cluster 1
OPLAH	O14841	0.00693194	310789	Cluster 1
MRPL38	Q96DV4	0.00326923	406721	Cluster 1
TST	Q16762	0.00408511	443706	Cluster 1
SDHB	P21912	0.00912554	349484	Cluster 1
CLTA	P09496-2	0.00421333	39814	Cluster 1
RRM2B	Q7LG56	0.000421053	487886	Cluster 1
MRPL24	Q96A35	0.00915021	268675	Cluster 1
PCBD1	P61457	0.00747059	392855	Cluster 1
LRP1	Q07954	0.000645161	449097	Cluster 1
MRPL10	Q7Z7H8	0.0095865	274218	Cluster 1
MRPL53	Q96EL3	0.000571429	428877	Cluster 1
IGHV3OR15-7	A0A075B7D8	0.00552381	276401	Cluster 1
